# Supplementary material for: Human mobility patterns and malaria importation on Bioko Island
Source: Nat Commun. 2019 May 27;10:2332. doi: 10.1038/s41467-019-10339-1 (PMC6536527; doi:10.1038/s41467-019-10339-1)
Supplement: Supplementary file 4 — Source Data [file 41467_2019_10339_MOESM4_ESM.xlsx]

## Sheet: Table 1
2015 individual data - travel						2016 individual data - travel						2017 individual data - travel
Individual_ID	anytravel	offislandtravel	onislandtravel	egtravel		Individual_ID	anytravel	offislandtravel	onislandtravel	egtravel		Individual_ID	anytravel	offislandtravel	onislandtravel	egtravel
1	0	0	0	NA		1	NA	NA	NA	0		1	0	0	0	0
2	0	0	0	NA		2	NA	NA	NA	0		2	0	0	0	0
3	0	0	0	NA		3	NA	NA	NA	0		3	0	0	0	0
4	0	0	0	NA		4	NA	NA	NA	0		4	0	0	0	0
5	0	0	0	0		5	NA	NA	NA	0		5	0	0	0	0
6	0	0	0	NA		6	NA	NA	NA	0		6	0	0	0	0
7	1	1	0	1		7	NA	NA	NA	0		7	0	0	0	0
8	0	0	0	NA		8	NA	NA	NA	0		8	0	0	0	0
9	0	0	0	NA		9	NA	NA	NA	0		9	0	0	0	0
10	0	0	0	NA		10	NA	NA	NA	0		10	0	0	0	0
11	0	0	0	0		11	NA	NA	NA	0		11	0	0	0	0
12	1	1	0	0		12	NA	NA	NA	0		12	0	0	0	0
13	0	0	0	NA		13	NA	NA	NA	0		13	0	0	0	0
14	0	0	0	NA		14	NA	NA	NA	0		14	0	0	0	0
15	0	0	0	0		15	NA	NA	NA	0		15	0	0	0	0
16	0	0	0	NA		16	NA	NA	NA	0		16	0	0	0	0
17	0	0	0	NA		17	NA	NA	NA	0		17	0	0	0	0
18	0	0	0	NA		18	NA	NA	NA	0		18	0	0	0	0
19	0	0	0	NA		19	NA	NA	NA	0		19	0	0	0	0
20	0	0	0	NA		20	NA	NA	NA	0		20	0	0	0	0
21	0	0	0	NA		21	NA	NA	NA	0		21	0	0	0	0
22	0	0	0	NA		22	NA	NA	NA	0		22	1	1	0	1
23	0	0	0	NA		23	NA	NA	NA	0		23	0	0	0	0
24	0	0	0	NA		24	NA	NA	NA	0		24	0	0	0	0
25	0	0	0	NA		25	NA	NA	NA	0		25	1	1	0	1
26	1	1	0	1		26	NA	NA	NA	0		26	0	0	0	0
27	0	0	0	NA		27	NA	NA	NA	0		27	1	1	0	1
28	0	0	0	NA		28	NA	NA	NA	0		28	1	1	0	1
29	0	0	0	NA		29	NA	NA	NA	0		29	0	0	0	0
30	0	0	0	NA		30	NA	NA	NA	0		30	0	0	0	0
31	1	0	1	NA		31	NA	NA	NA	0		31	0	0	0	0
32	0	0	0	NA		32	NA	NA	NA	0		32	1	1	0	1
33	0	0	0	NA		33	NA	NA	NA	0		33	0	0	0	0
34	0	0	0	NA		34	NA	NA	NA	0		34	0	0	0	0
35	0	0	0	NA		35	NA	NA	NA	0		35	0	0	0	0
36	0	0	0	NA		36	NA	NA	NA	0		36	0	0	0	0
37	1	1	0	1		37	1	0	1	0		37	0	0	0	0
38	0	0	0	NA		38	0	0	0	0		38	0	0	0	0
39	0	0	0	NA		39	0	0	0	0		39	0	0	0	0
40	0	0	0	NA		40	0	0	0	0		40	0	0	0	0
41	0	0	0	NA		41	0	0	0	0		41	1	1	0	1
42	1	0	1	NA		42	1	1	0	0		42	0	0	0	0
43	0	0	0	NA		43	0	0	0	0		43	0	0	0	0
44	0	0	0	NA		44	1	1	0	1		44	0	0	0	0
45	0	0	0	NA		45	0	0	0	0		45	0	0	0	0
46	0	0	0	NA		46	0	0	0	0		46	0	0	0	0
47	0	0	0	NA		47	0	0	0	0		47	0	0	0	0
48	0	0	0	NA		48	1	0	1	0		48	0	0	0	0
49	0	0	0	NA		49	0	0	0	0		49	0	0	0	0
50	0	0	0	NA		50	0	0	0	0		50	0	0	0	0
51	0	0	0	NA		51	0	0	0	0		51	0	0	0	0
52	0	0	0	NA		52	0	0	0	0		52	0	0	0	0
53	0	0	0	NA		53	0	0	0	0		53	1	1	0	0
54	0	0	0	NA		54	0	0	0	0		54	0	0	0	0
55	0	0	0	NA		55	0	0	0	0		55	0	0	0	0
56	0	0	0	NA		56	0	0	0	0		56	1	1	0	1
57	0	0	0	NA		57	0	0	0	0		57	0	0	0	0
58	0	0	0	NA		58	0	0	0	0		58	0	0	0	0
59	0	0	0	NA		59	1	1	0	1		59	0	0	0	0
60	0	0	0	NA		60	0	0	0	0		60	0	0	0	0
61	1	1	0	1		61	0	0	0	0		61	0	0	0	0
62	0	0	0	NA		62	1	0	1	0		62	0	0	0	0
63	0	0	0	NA		63	1	0	1	0		63	0	0	0	0
64	1	1	0	1		64	0	0	0	0		64	0	0	0	0
65	0	0	0	NA		65	1	1	0	1		65	0	0	0	0
66	0	0	0	NA		66	0	0	0	0		66	0	0	0	0
67	1	1	1	1		67	1	1	0	0		67	0	0	0	0
68	0	0	0	0		68	0	0	0	0		68	1	0	1	0
69	0	0	0	NA		69	0	0	0	0		69	0	0	0	0
70	0	0	0	NA		70	0	0	0	0		70	0	0	0	0
71	0	0	0	NA		71	1	1	0	1		71	0	0	0	0
72	0	0	0	NA		72	0	0	0	0		72	0	0	0	0
73	0	0	0	NA		73	0	0	0	0		73	0	0	0	0
74	1	0	1	NA		74	0	0	0	0		74	0	0	0	0
75	0	0	0	NA		75	0	0	0	0		75	0	0	0	0
76	0	0	0	NA		76	0	0	0	0		76	0	0	0	0
77	1	1	0	1		77	0	0	0	0		77	0	0	0	0
78	0	0	0	NA		78	0	0	0	0		78	0	0	0	0
79	0	0	0	NA		79	0	0	0	0		79	0	0	0	0
80	0	0	0	NA		80	0	0	0	0		80	0	0	0	0
81	0	0	0	NA		81	0	0	0	0		81	0	0	0	0
82	1	1	0	1		82	0	0	0	0		82	0	0	0	0
83	0	0	0	NA		83	0	0	0	0		83	1	1	0	1
84	1	0	1	NA		84	0	0	0	0		84	0	0	0	0
85	1	0	1	NA		85	0	0	0	0		85	0	0	0	0
86	0	0	0	NA		86	0	0	0	0		86	1	0	1	0
87	0	0	0	NA		87	0	0	0	0		87	0	0	0	0
88	0	0	0	NA		88	1	1	0	1		88	0	0	0	0
89	0	0	0	NA		89	0	0	0	0		89	0	0	0	0
90	1	1	0	1		90	0	0	0	0		90	1	0	1	0
91	0	0	0	NA		91	0	0	0	0		91	0	0	0	0
92	0	0	0	NA		92	0	0	0	0		92	0	0	0	0
93	0	0	0	NA		93	0	0	0	0		93	0	0	0	0
94	0	0	0	NA		94	0	0	0	0		94	0	0	0	0
95	1	1	0	1		95	1	1	0	1		95	0	0	0	0
96	0	0	0	NA		96	1	1	0	1		96	0	0	0	0
97	1	1	0	1		97	1	1	0	1		97	0	0	0	0
98	0	0	0	NA		98	1	1	0	1		98	0	0	0	0
99	0	0	0	NA		99	1	1	0	1		99	0	0	0	0
100	0	0	0	NA		100	0	0	0	0		100	0	0	0	0
101	0	0	0	NA		101	0	0	0	0		101	1	1	0	1
102	0	0	0	NA		102	0	0	0	0		102	1	1	0	0
103	0	0	0	NA		103	1	1	0	1		103	0	0	0	0
104	0	0	0	NA		104	1	1	0	1		104	0	0	0	0
105	0	0	0	NA		105	0	0	0	0		105	0	0	0	0
106	1	0	1	NA		106	0	0	0	0		106	1	0	1	0
107	0	0	0	NA		107	0	0	0	0		107	0	0	0	0
108	0	0	0	NA		108	0	0	0	0		108	1	0	1	0
109	0	0	0	NA		109	0	0	0	0		109	0	0	0	0
110	0	0	0	NA		110	0	0	0	0		110	0	0	0	0
111	1	1	0	1		111	1	1	0	1		111	0	0	0	0
112	0	0	0	NA		112	0	0	0	0		112	0	0	0	0
113	1	1	1	1		113	0	0	0	0		113	0	0	0	0
114	0	0	0	NA		114	0	0	0	0		114	0	0	0	0
115	1	1	1	1		115	0	0	0	0		115	0	0	0	0
116	1	1	0	1		116	1	1	0	1		116	0	0	0	0
117	0	0	0	NA		117	1	1	0	1		117	0	0	0	0
118	0	0	0	NA		118	0	0	0	0		118	0	0	0	0
119	0	0	0	NA		119	0	0	0	0		119	0	0	0	0
120	0	0	0	NA		120	1	0	1	0		120	0	0	0	0
121	0	0	0	NA		121	0	0	0	0		121	0	0	0	0
122	0	0	0	NA		122	0	0	0	0		122	0	0	0	0
123	0	0	0	NA		123	0	0	0	0		123	0	0	0	0
124	1	0	1	NA		124	0	0	0	0		124	0	0	0	0
125	0	0	0	NA		125	0	0	0	0		125	0	0	0	0
126	1	0	1	NA		126	0	0	0	0		126	0	0	0	0
127	0	0	0	NA		127	1	1	1	1		127	1	1	0	1
128	0	0	0	NA		128	1	0	1	0		128	0	0	0	0
129	0	0	0	NA		129	0	0	0	0		129	0	0	0	0
130	0	0	0	NA		130	0	0	0	0		130	0	0	0	0
131	0	0	0	NA		131	0	0	0	0		131	0	0	0	0
132	1	1	0	1		132	0	0	0	0		132	0	0	0	0
133	0	0	0	NA		133	0	0	0	0		133	0	0	0	0
134	0	0	0	NA		134	0	0	0	0		134	0	0	0	0
135	0	0	0	NA		135	0	0	0	0		135	0	0	0	0
136	0	0	0	NA		136	1	1	0	1		136	1	1	0	1
137	1	1	1	1		137	1	1	0	1		137	0	0	0	0
138	0	0	0	NA		138	0	0	0	0		138	0	0	0	0
139	0	0	0	NA		139	1	0	1	0		139	0	0	0	0
140	0	0	0	NA		140	1	1	0	1		140	0	0	0	0
141	0	0	0	NA		141	0	0	0	0		141	0	0	0	0
142	0	0	0	NA		142	0	0	0	0		142	0	0	0	0
143	0	0	0	NA		143	0	0	0	0		143	0	0	0	0
144	1	0	1	NA		144	0	0	0	0		144	0	0	0	0
145	0	0	0	NA		145	0	0	0	0		145	1	1	0	0
146	0	0	0	NA		146	0	0	0	0		146	1	1	0	0
147	0	0	0	0		147	1	0	1	0		147	0	0	0	0
148	0	0	0	NA		148	0	0	0	0		148	0	0	0	0
149	0	0	0	NA		149	0	0	0	0		149	0	0	0	0
150	0	0	0	0		150	0	0	0	0		150	0	0	0	0
151	0	0	0	NA		151	0	0	0	0		151	0	0	0	0
152	0	0	0	NA		152	0	0	0	0		152	0	0	0	0
153	0	0	0	NA		153	0	0	0	0		153	0	0	0	0
154	0	0	0	NA		154	0	0	0	0		154	1	1	0	1
155	0	0	0	NA		155	0	0	0	0		155	1	1	0	1
156	1	1	0	1		156	0	0	0	0		156	0	0	0	0
157	0	0	0	NA		157	0	0	0	0		157	0	0	0	0
158	0	0	0	NA		158	0	0	0	0		158	0	0	0	0
159	0	0	0	0		159	0	0	0	0		159	0	0	0	0
160	0	0	0	NA		160	0	0	0	0		160	0	0	0	0
161	0	0	0	NA		161	0	0	0	0		161	0	0	0	0
162	0	0	0	NA		162	0	0	0	0		162	1	1	0	1
163	0	0	0	NA		163	0	0	0	0		163	1	1	0	1
164	0	0	0	NA		164	1	1	0	1		164	1	0	1	0
165	0	0	0	NA		165	0	0	0	0		165	0	0	0	0
166	0	0	0	NA		166	0	0	0	0		166	0	0	0	0
167	0	0	0	NA		167	0	0	0	0		167	0	0	0	0
168	0	0	0	NA		168	0	0	0	0		168	1	0	1	0
169	0	0	0	NA		169	1	0	1	0		169	1	1	0	1
170	0	0	0	NA		170	0	0	0	0		170	1	1	0	1
171	0	0	0	NA		171	0	0	0	0		171	0	0	0	0
172	0	0	0	NA		172	1	0	1	0		172	0	0	0	0
173	0	0	0	NA		173	0	0	0	0		173	0	0	0	0
174	0	0	0	NA		174	0	0	0	0		174	1	0	1	0
175	0	0	0	NA		175	0	0	0	0		175	0	0	0	0
176	1	0	1	NA		176	0	0	0	0		176	0	0	0	0
177	0	0	0	NA		177	0	0	0	0		177	0	0	0	0
178	0	0	0	NA		178	0	0	0	0		178	0	0	0	0
179	0	0	0	NA		179	0	0	0	0		179	1	1	0	1
180	0	0	0	NA		180	0	0	0	0		180	0	0	0	0
181	0	0	0	NA		181	0	0	0	0		181	0	0	0	0
182	1	0	1	NA		182	0	0	0	0		182	0	0	0	0
183	0	0	0	NA		183	0	0	0	0		183	0	0	0	0
184	0	0	0	NA		184	0	0	0	0		184	0	0	0	0
185	0	0	0	NA		185	0	0	0	0		185	1	1	0	1
186	0	0	0	NA		186	0	0	0	0		186	0	0	0	0
187	1	1	0	1		187	0	0	0	0		187	0	0	0	0
188	1	0	1	NA		188	0	0	0	0		188	1	0	1	0
189	0	0	0	NA		189	1	1	0	1		189	1	0	1	0
190	0	0	0	NA		190	1	1	0	1		190	1	0	1	0
191	1	1	0	1		191	0	0	0	0		191	0	0	0	0
192	0	0	0	NA		192	0	0	0	0		192	0	0	0	0
193	0	0	0	NA		193	0	0	0	0		193	0	0	0	0
194	0	0	0	NA		194	0	0	0	0		194	0	0	0	0
195	0	0	0	NA		195	0	0	0	0		195	0	0	0	0
196	0	0	0	NA		196	0	0	0	0		196	1	1	0	1
197	0	0	0	NA		197	0	0	0	0		197	0	0	0	0
198	0	0	0	NA		198	1	0	1	0		198	0	0	0	0
199	0	0	0	NA		199	1	1	0	0		199	0	0	0	0
200	0	0	0	NA		200	0	0	0	0		200	1	1	0	1
201	0	0	0	NA		201	0	0	0	0		201	1	1	0	1
202	0	0	0	NA		202	0	0	0	0		202	0	0	0	0
203	0	0	0	NA		203	0	0	0	0		203	0	0	0	0
204	0	0	0	NA		204	0	0	0	0		204	0	0	0	0
205	0	0	0	NA		205	0	0	0	0		205	0	0	0	0
206	NA	NA	NA	NA		206	0	0	0	0		206	0	0	0	0
207	0	0	0	NA		207	0	0	0	0		207	0	0	0	0
208	0	0	0	NA		208	0	0	0	0		208	0	0	0	0
209	1	1	0	0		209	0	0	0	0		209	0	0	0	0
210	0	0	0	NA		210	0	0	0	0		210	0	0	0	0
211	0	0	0	NA		211	0	0	0	0		211	0	0	0	0
212	0	0	0	NA		212	0	0	0	0		212	0	0	0	0
213	0	0	0	NA		213	0	0	0	0		213	0	0	0	0
214	1	0	1	NA		214	1	0	1	0		214	0	0	0	0
215	0	0	0	NA		215	0	0	0	0		215	0	0	0	0
216	0	0	0	NA		216	0	0	0	0		216	0	0	0	0
217	0	0	0	NA		217	0	0	0	0		217	0	0	0	0
218	0	0	0	NA		218	1	1	0	1		218	0	0	0	0
219	0	0	0	NA		219	0	0	0	0		219	0	0	0	0
220	0	0	0	NA		220	1	1	0	1		220	0	0	0	0
221	1	0	1	NA		221	1	1	1	1		221	1	0	1	0
222	0	0	0	NA		222	0	0	0	0		222	0	0	0	0
223	0	0	0	NA		223	0	0	0	0		223	0	0	0	0
224	0	0	0	NA		224	0	0	0	0		224	0	0	0	0
225	0	0	0	NA		225	0	0	0	0		225	0	0	0	0
226	0	0	0	NA		226	0	0	0	0		226	0	0	0	0
227	0	0	0	NA		227	0	0	0	0		227	0	0	0	0
228	0	0	0	NA		228	0	0	0	0		228	0	0	0	0
229	0	0	0	NA		229	0	0	0	0		229	0	0	0	0
230	0	0	0	NA		230	0	0	0	0		230	0	0	0	0
231	1	0	1	NA		231	1	1	0	0		231	0	0	0	0
232	0	0	0	NA		232	1	1	0	0		232	0	0	0	0
233	0	0	0	NA		233	1	1	0	0		233	0	0	0	0
234	1	1	0	1		234	1	1	0	1		234	0	0	0	0
235	0	0	0	NA		235	0	0	0	0		235	0	0	0	0
236	0	0	0	NA		236	0	0	0	0		236	0	0	0	0
237	0	0	0	NA		237	0	0	0	0		237	0	0	0	0
238	1	1	0	1		238	0	0	0	0		238	0	0	0	0
239	1	1	0	1		239	0	0	0	0		239	0	0	0	0
240	0	0	0	NA		240	0	0	0	0		240	0	0	0	0
241	1	1	0	1		241	0	0	0	0		241	1	0	1	0
242	0	0	0	NA		242	1	0	1	0		242	0	0	0	0
243	0	0	0	NA		243	1	0	1	0		243	0	0	0	0
244	0	0	0	NA		244	1	0	1	0		244	1	1	0	0
245	0	0	0	NA		245	1	0	1	0		245	1	1	0	0
246	0	0	0	NA		246	1	1	0	1		246	0	0	0	0
247	0	0	0	NA		247	0	0	0	0		247	0	0	0	0
248	0	0	0	NA		248	0	0	0	0		248	0	0	0	0
249	0	0	0	NA		249	0	0	0	0		249	0	0	0	0
250	1	1	0	0		250	0	0	0	0		250	0	0	0	0
251	0	0	0	NA		251	0	0	0	0		251	0	0	0	0
252	0	0	0	NA		252	0	0	0	0		252	0	0	0	0
253	1	1	0	1		253	0	0	0	0		253	0	0	0	0
254	0	0	0	NA		254	0	0	0	0		254	1	1	0	1
255	1	1	0	0		255	0	0	0	0		255	1	1	0	1
256	0	0	0	NA		256	0	0	0	0		256	1	1	0	1
257	0	0	0	NA		257	0	0	0	0		257	0	0	0	0
258	0	0	0	NA		258	0	0	0	0		258	0	0	0	0
259	1	1	1	1		259	1	0	1	0		259	0	0	0	0
260	0	0	0	NA		260	1	1	0	1		260	0	0	0	0
261	0	0	0	NA		261	1	1	0	1		261	0	0	0	0
262	1	0	1	NA		262	1	0	1	0		262	1	1	0	1
263	0	0	0	NA		263	1	0	1	0		263	0	0	0	0
264	0	0	0	NA		264	0	0	0	0		264	0	0	0	0
265	1	1	0	1		265	0	0	0	0		265	0	0	0	0
266	1	1	0	1		266	1	0	1	0		266	0	0	0	0
267	1	0	1	NA		267	1	0	1	0		267	0	0	0	0
268	0	0	0	NA		268	1	1	0	1		268	0	0	0	0
269	0	0	0	NA		269	0	0	0	0		269	0	0	0	0
270	0	0	0	NA		270	0	0	0	0		270	1	1	0	0
271	0	0	0	NA		271	1	1	0	1		271	1	1	0	0
272	0	0	0	NA		272	0	0	0	0		272	0	0	0	0
273	0	0	0	NA		273	0	0	0	0		273	0	0	0	0
274	0	0	0	NA		274	0	0	0	0		274	1	1	0	1
275	0	0	0	NA		275	0	0	0	0		275	1	1	0	1
276	0	0	0	NA		276	0	0	0	0		276	1	1	0	1
277	0	0	0	NA		277	0	0	0	0		277	0	0	0	0
278	0	0	0	NA		278	1	0	1	0		278	0	0	0	0
279	0	0	0	NA		279	0	0	0	0		279	0	0	0	0
280	0	0	0	NA		280	1	0	1	0		280	0	0	0	0
281	0	0	0	NA		281	0	0	0	0		281	0	0	0	0
282	0	0	0	NA		282	1	0	1	0		282	0	0	0	0
283	1	1	0	1		283	0	0	0	0		283	0	0	0	0
284	0	0	0	NA		284	0	0	0	0		284	0	0	0	0
285	1	1	1	1		285	0	0	0	0		285	0	0	0	0
286	0	0	0	NA		286	0	0	0	0		286	0	0	0	0
287	1	0	1	NA		287	0	0	0	0		287	0	0	0	0
288	1	1	0	1		288	0	0	0	0		288	0	0	0	0
289	0	0	0	NA		289	1	0	1	0		289	0	0	0	0
290	0	0	0	NA		290	0	0	0	0		290	0	0	0	0
291	0	0	0	NA		291	1	1	0	1		291	0	0	0	0
292	1	1	0	0		292	0	0	0	0		292	0	0	0	0
293	0	0	0	NA		293	0	0	0	0		293	0	0	0	0
294	0	0	0	NA		294	0	0	0	0		294	0	0	0	0
295	0	0	0	NA		295	0	0	0	0		295	0	0	0	0
296	0	0	0	0		296	0	0	0	0		296	0	0	0	0
297	1	0	1	NA		297	0	0	0	0		297	0	0	0	0
298	0	0	0	0		298	0	0	0	0		298	0	0	0	0
299	0	0	0	NA		299	0	0	0	0		299	1	1	0	1
300	1	1	0	1		300	0	0	0	0		300	1	1	0	1
301	0	0	0	NA		301	0	0	0	0		301	0	0	0	0
302	1	1	0	1		302	0	0	0	0		302	1	0	1	0
303	0	0	0	NA		303	0	0	0	0		303	0	0	0	0
304	1	1	0	1		304	0	0	0	0		304	1	1	0	1
305	0	0	0	NA		305	0	0	0	0		305	0	0	0	0
306	0	0	0	NA		306	0	0	0	0		306	0	0	0	0
307	0	0	0	NA		307	0	0	0	0		307	0	0	0	0
308	0	0	0	NA		308	0	0	0	0		308	0	0	0	0
309	1	0	1	NA		309	0	0	0	0		309	1	1	0	1
310	0	0	0	NA		310	1	1	0	1		310	0	0	0	0
311	0	0	0	NA		311	0	0	0	0		311	0	0	0	0
312	0	0	0	0		312	0	0	0	0		312	0	0	0	0
313	0	0	0	NA		313	0	0	0	0		313	0	0	0	0
314	0	0	0	NA		314	0	0	0	0		314	0	0	0	0
315	0	0	0	NA		315	0	0	0	0		315	0	0	0	0
316	0	0	0	NA		316	0	0	0	0		316	0	0	0	0
317	0	0	0	NA		317	1	0	1	0		317	0	0	0	0
318	0	0	0	NA		318	1	0	1	0		318	0	0	0	0
319	1	0	1	NA		319	1	0	1	0		319	0	0	0	0
320	0	0	0	NA		320	1	0	1	0		320	0	0	0	0
321	0	0	0	NA		321	1	0	1	0		321	0	0	0	0
322	0	0	0	NA		322	0	0	0	0		322	0	0	0	0
323	0	0	0	NA		323	0	0	0	0		323	0	0	0	0
324	0	0	0	NA		324	1	1	0	0		324	0	0	0	0
325	0	0	0	NA		325	0	0	0	0		325	0	0	0	0
326	0	0	0	NA		326	0	0	0	0		326	0	0	0	0
327	1	1	0	1		327	0	0	0	0		327	0	0	0	0
328	0	0	0	NA		328	0	0	0	0		328	0	0	0	0
329	0	0	0	NA		329	0	0	0	0		329	0	0	0	0
330	0	0	0	NA		330	0	0	0	0		330	0	0	0	0
331	0	0	0	NA		331	0	0	0	0		331	0	0	0	0
332	0	0	0	NA		332	0	0	0	0		332	0	0	0	0
333	0	0	0	NA		333	0	0	0	0		333	0	0	0	0
334	0	0	0	0		334	1	0	1	0		334	1	1	0	0
335	0	0	0	NA		335	1	0	1	0		335	0	0	0	0
336	1	1	0	1		336	1	0	1	0		336	0	0	0	0
337	0	0	0	NA		337	1	1	0	1		337	0	0	0	0
338	1	1	0	1		338	0	0	0	0		338	0	0	0	0
339	1	1	0	1		339	1	0	1	0		339	0	0	0	0
340	0	0	0	NA		340	1	0	1	0		340	0	0	0	0
341	0	0	0	NA		341	0	0	0	0		341	0	0	0	0
342	0	0	0	NA		342	0	0	0	0		342	0	0	0	0
343	0	0	0	NA		343	0	0	0	0		343	0	0	0	0
344	0	0	0	NA		344	0	0	0	0		344	0	0	0	0
345	0	0	0	NA		345	0	0	0	0		345	0	0	0	0
346	1	0	1	NA		346	0	0	0	0		346	0	0	0	0
347	1	1	0	1		347	0	0	0	0		347	0	0	0	0
348	NA	NA	NA	NA		348	0	0	0	0		348	1	1	0	1
349	1	0	1	NA		349	1	0	1	0		349	0	0	0	0
350	0	0	0	NA		350	0	0	0	0		350	0	0	0	0
351	0	0	0	NA		351	1	0	1	0		351	0	0	0	0
352	1	0	1	NA		352	1	0	1	0		352	0	0	0	0
353	0	0	0	NA		353	1	0	1	0		353	0	0	0	0
354	1	1	0	1		354	1	0	1	0		354	0	0	0	0
355	0	0	0	NA		355	1	0	1	0		355	0	0	0	0
356	0	0	0	NA		356	1	0	1	0		356	1	1	1	0
357	0	0	0	NA		357	1	0	1	0		357	1	1	0	1
358	0	0	0	NA		358	0	0	0	0		358	0	0	0	0
359	0	0	0	NA		359	0	0	0	0		359	0	0	0	0
360	0	0	0	NA		360	0	0	0	0		360	1	0	1	0
361	0	0	0	NA		361	0	0	0	0		361	0	0	0	0
362	0	0	0	NA		362	0	0	0	0		362	0	0	0	0
363	0	0	0	NA		363	0	0	0	0		363	0	0	0	0
364	0	0	0	NA		364	0	0	0	0		364	0	0	0	0
365	0	0	0	NA		365	0	0	0	0		365	1	0	1	0
366	0	0	0	NA		366	0	0	0	0		366	0	0	0	0
367	0	0	0	NA		367	0	0	0	0		367	0	0	0	0
368	1	1	0	1		368	0	0	0	0		368	0	0	0	0
369	0	0	0	0		369	0	0	0	0		369	0	0	0	0
370	0	0	0	NA		370	0	0	0	0		370	0	0	0	0
371	1	0	1	NA		371	0	0	0	0		371	0	0	0	0
372	0	0	0	NA		372	0	0	0	0		372	0	0	0	0
373	0	0	0	NA		373	1	0	1	0		373	0	0	0	0
374	0	0	0	NA		374	0	0	0	0		374	0	0	0	0
375	0	0	0	NA		375	0	0	0	0		375	0	0	0	0
376	0	0	0	NA		376	0	0	0	0		376	0	0	0	0
377	0	0	0	NA		377	0	0	0	0		377	0	0	0	0
378	0	0	0	NA		378	0	0	0	0		378	0	0	0	0
379	1	1	0	1		379	1	1	0	1		379	0	0	0	0
380	0	0	0	NA		380	1	1	0	1		380	1	1	0	1
381	0	0	0	NA		381	1	1	0	1		381	0	0	0	0
382	0	0	0	NA		382	1	1	0	1		382	0	0	0	0
383	0	0	0	NA		383	1	1	0	1		383	0	0	0	0
384	0	0	0	0		384	1	1	0	1		384	0	0	0	0
385	0	0	0	NA		385	1	1	0	1		385	0	0	0	0
386	0	0	0	NA		386	1	1	0	1		386	1	1	0	1
387	0	0	0	0		387	1	0	1	0		387	0	0	0	0
388	0	0	0	NA		388	0	0	0	0		388	1	0	1	0
389	0	0	0	NA		389	0	0	0	0		389	0	0	0	0
390	0	0	0	NA		390	0	0	0	0		390	0	0	0	0
391	0	0	0	NA		391	0	0	0	0		391	0	0	0	0
392	0	0	0	NA		392	1	1	0	1		392	0	0	0	0
393	0	0	0	NA		393	1	1	0	1		393	0	0	0	0
394	0	0	0	NA		394	1	1	0	1		394	0	0	0	0
395	0	0	0	NA		395	1	1	0	1		395	0	0	0	0
396	1	1	0	1		396	1	0	1	0		396	0	0	0	0
397	0	0	0	NA		397	1	0	1	0		397	0	0	0	0
398	0	0	0	NA		398	0	0	0	0		398	0	0	0	0
399	1	0	1	NA		399	1	0	1	0		399	0	0	0	0
400	0	0	0	NA		400	0	0	0	0		400	1	1	0	1
401	1	1	0	1		401	0	0	0	0		401	1	0	1	0
402	0	0	0	NA		402	0	0	0	0		402	0	0	0	0
403	0	0	0	NA		403	0	0	0	0		403	0	0	0	0
404	0	0	0	NA		404	1	0	1	0		404	1	1	0	0
405	0	0	0	NA		405	0	0	0	0		405	0	0	0	0
406	0	0	0	NA		406	0	0	0	0		406	0	0	0	0
407	0	0	0	NA		407	0	0	0	0		407	1	1	0	0
408	0	0	0	NA		408	0	0	0	0		408	0	0	0	0
409	0	0	0	NA		409	0	0	0	0		409	0	0	0	0
410	0	0	0	NA		410	0	0	0	0		410	0	0	0	0
411	0	0	0	NA		411	0	0	0	0		411	0	0	0	0
412	0	0	0	NA		412	1	0	1	0		412	0	0	0	0
413	0	0	0	NA		413	0	0	0	0		413	0	0	0	0
414	0	0	0	NA		414	1	1	0	1		414	0	0	0	0
415	0	0	0	NA		415	1	1	0	1		415	0	0	0	0
416	0	0	0	NA		416	0	0	0	0		416	0	0	0	0
417	0	0	0	NA		417	0	0	0	0		417	0	0	0	0
418	0	0	0	NA		418	0	0	0	0		418	0	0	0	0
419	0	0	0	NA		419	0	0	0	0		419	0	0	0	0
420	0	0	0	NA		420	0	0	0	0		420	1	0	1	0
421	0	0	0	NA		421	0	0	0	0		421	0	0	0	0
422	0	0	0	NA		422	0	0	0	0		422	0	0	0	0
423	0	0	0	NA		423	0	0	0	0		423	0	0	0	0
424	1	0	1	NA		424	0	0	0	0		424	0	0	0	0
425	0	0	0	NA		425	0	0	0	0		425	0	0	0	0
426	0	0	0	NA		426	0	0	0	0		426	1	1	1	1
427	0	0	0	NA		427	0	0	0	0		427	0	0	0	0
428	0	0	0	NA		428	1	1	0	0		428	0	0	0	0
429	0	0	0	NA		429	0	0	0	0		429	0	0	0	0
430	1	0	1	0		430	0	0	0	0		430	0	0	0	0
431	0	0	0	NA		431	0	0	0	0		431	0	0	0	0
432	0	0	0	NA		432	0	0	0	0		432	0	0	0	0
433	0	0	0	NA		433	0	0	0	0		433	0	0	0	0
434	0	0	0	NA		434	0	0	0	0		434	0	0	0	0
435	0	0	0	NA		435	0	0	0	0		435	0	0	0	0
436	0	0	0	NA		436	1	1	0	1		436	0	0	0	0
437	0	0	0	NA		437	0	0	0	0		437	0	0	0	0
438	0	0	0	NA		438	0	0	0	0		438	0	0	0	0
439	0	0	0	NA		439	0	0	0	0		439	1	1	0	1
440	0	0	0	NA		440	1	1	0	0		440	0	0	0	0
441	0	0	0	NA		441	0	0	0	0		441	0	0	0	0
442	0	0	0	NA		442	0	0	0	0		442	0	0	0	0
443	1	1	0	1		443	0	0	0	0		443	0	0	0	0
444	0	0	0	NA		444	0	0	0	0		444	1	1	1	0
445	0	0	0	NA		445	0	0	0	0		445	1	0	1	0
446	0	0	0	NA		446	0	0	0	0		446	0	0	0	0
447	0	0	0	NA		447	0	0	0	0		447	0	0	0	0
448	0	0	0	NA		448	0	0	0	0		448	0	0	0	0
449	0	0	0	NA		449	0	0	0	0		449	0	0	0	0
450	0	0	0	NA		450	0	0	0	0		450	0	0	0	0
451	1	1	0	1		451	0	0	0	0		451	0	0	0	0
452	0	0	0	NA		452	1	1	0	0		452	0	0	0	0
453	0	0	0	NA		453	1	1	0	0		453	0	0	0	0
454	0	0	0	NA		454	0	0	0	0		454	0	0	0	0
455	NA	NA	NA	NA		455	0	0	0	0		455	0	0	0	0
456	0	0	0	NA		456	0	0	0	0		456	0	0	0	0
457	0	0	0	NA		457	0	0	0	0		457	0	0	0	0
458	0	0	0	0		458	0	0	0	0		458	0	0	0	0
459	1	1	0	0		459	0	0	0	0		459	0	0	0	0
460	0	0	0	NA		460	0	0	0	0		460	0	0	0	0
461	1	1	0	1		461	0	0	0	0		461	0	0	0	0
462	0	0	0	NA		462	0	0	0	0		462	0	0	0	0
463	1	0	1	NA		463	0	0	0	0		463	1	1	0	1
464	0	0	0	NA		464	0	0	0	0		464	0	0	0	0
465	1	1	0	1		465	0	0	0	0		465	0	0	0	0
466	0	0	0	NA		466	0	0	0	0		466	1	1	0	0
467	1	0	1	NA		467	0	0	0	0		467	0	0	0	0
468	1	1	0	1		468	0	0	0	0		468	1	1	0	1
469	0	0	0	NA		469	0	0	0	0		469	0	0	0	0
470	0	0	0	NA		470	0	0	0	0		470	0	0	0	0
471	0	0	0	NA		471	0	0	0	0		471	0	0	0	0
472	0	0	0	NA		472	0	0	0	0		472	0	0	0	0
473	1	1	0	1		473	0	0	0	0		473	0	0	0	0
474	0	0	0	NA		474	0	0	0	0		474	0	0	0	0
475	0	0	0	NA		475	0	0	0	0		475	0	0	0	0
476	0	0	0	NA		476	0	0	0	0		476	0	0	0	0
477	0	0	0	NA		477	0	0	0	0		477	0	0	0	0
478	0	0	0	NA		478	0	0	0	0		478	1	1	0	1
479	0	0	0	NA		479	0	0	0	0		479	0	0	0	0
480	0	0	0	NA		480	0	0	0	0		480	0	0	0	0
481	0	0	0	NA		481	0	0	0	0		481	0	0	0	0
482	0	0	0	NA		482	0	0	0	0		482	0	0	0	0
483	0	0	0	NA		483	0	0	0	0		483	0	0	0	0
484	1	1	0	1		484	0	0	0	0		484	0	0	0	0
485	0	0	0	NA		485	0	0	0	0		485	0	0	0	0
486	0	0	0	NA		486	0	0	0	0		486	0	0	0	0
487	0	0	0	NA		487	0	0	0	0		487	0	0	0	0
488	0	0	0	NA		488	0	0	0	0		488	0	0	0	0
489	1	1	0	1		489	0	0	0	0		489	0	0	0	0
490	0	0	0	NA		490	0	0	0	0		490	0	0	0	0
491	0	0	0	NA		491	0	0	0	0		491	0	0	0	0
492	0	0	0	NA		492	0	0	0	0		492	0	0	0	0
493	0	0	0	NA		493	0	0	0	0		493	0	0	0	0
494	0	0	0	NA		494	0	0	0	0		494	0	0	0	0
495	0	0	0	NA		495	0	0	0	0		495	0	0	0	0
496	0	0	0	NA		496	0	0	0	0		496	0	0	0	0
497	0	0	0	NA		497	0	0	0	0		497	1	1	0	0
498	0	0	0	NA		498	0	0	0	0		498	0	0	0	0
499	0	0	0	NA		499	0	0	0	0		499	0	0	0	0
500	0	0	0	NA		500	0	0	0	0		500	0	0	0	0
501	0	0	0	NA		501	0	0	0	0		501	0	0	0	0
502	0	0	0	NA		502	0	0	0	0		502	0	0	0	0
503	0	0	0	NA		503	0	0	0	0		503	0	0	0	0
504	1	1	0	1		504	0	0	0	0		504	0	0	0	0
505	0	0	0	NA		505	0	0	0	0		505	0	0	0	0
506	0	0	0	NA		506	1	1	0	0		506	0	0	0	0
507	0	0	0	NA		507	1	0	1	0		507	0	0	0	0
508	1	0	1	NA		508	0	0	0	0		508	0	0	0	0
509	1	1	0	1		509	0	0	0	0		509	1	1	0	0
510	0	0	0	NA		510	0	0	0	0		510	0	0	0	0
511	0	0	0	NA		511	0	0	0	0		511	0	0	0	0
512	0	0	0	NA		512	0	0	0	0		512	0	0	0	0
513	0	0	0	NA		513	1	1	0	1		513	0	0	0	0
514	0	0	0	NA		514	1	1	0	1		514	0	0	0	0
515	0	0	0	NA		515	0	0	0	0		515	0	0	0	0
516	0	0	0	NA		516	0	0	0	0		516	0	0	0	0
517	0	0	0	NA		517	0	0	0	0		517	0	0	0	0
518	0	0	0	NA		518	0	0	0	0		518	0	0	0	0
519	1	1	0	1		519	0	0	0	0		519	1	1	1	0
520	0	0	0	NA		520	0	0	0	0		520	0	0	0	0
521	0	0	0	NA		521	1	1	0	1		521	0	0	0	0
522	0	0	0	NA		522	0	0	0	0		522	0	0	0	0
523	0	0	0	NA		523	0	0	0	0		523	0	0	0	0
524	0	0	0	NA		524	0	0	0	0		524	0	0	0	0
525	0	0	0	NA		525	0	0	0	0		525	0	0	0	0
526	0	0	0	NA		526	0	0	0	0		526	0	0	0	0
527	0	0	0	NA		527	1	0	1	0		527	0	0	0	0
528	0	0	0	NA		528	0	0	0	0		528	0	0	0	0
529	0	0	0	NA		529	1	0	1	0		529	0	0	0	0
530	0	0	0	NA		530	0	0	0	0		530	1	1	0	1
531	0	0	0	NA		531	0	0	0	0		531	0	0	0	0
532	0	0	0	NA		532	0	0	0	0		532	0	0	0	0
533	0	0	0	NA		533	0	0	0	0		533	0	0	0	0
534	0	0	0	NA		534	0	0	0	0		534	0	0	0	0
535	0	0	0	NA		535	0	0	0	0		535	1	1	0	0
536	0	0	0	NA		536	0	0	0	0		536	1	1	0	1
537	0	0	0	NA		537	0	0	0	0		537	0	0	0	0
538	0	0	0	NA		538	0	0	0	0		538	0	0	0	0
539	0	0	0	NA		539	0	0	0	0		539	0	0	0	0
540	0	0	0	NA		540	0	0	0	0		540	1	1	0	1
541	0	0	0	NA		541	0	0	0	0		541	0	0	0	0
542	0	0	0	NA		542	0	0	0	0		542	1	1	0	0
543	0	0	0	NA		543	0	0	0	0		543	0	0	0	0
544	0	0	0	NA		544	0	0	0	0		544	0	0	0	0
545	1	1	0	1		545	0	0	0	0		545	0	0	0	0
546	0	0	0	NA		546	0	0	0	0		546	0	0	0	0
547	0	0	0	NA		547	0	0	0	0		547	0	0	0	0
548	1	1	0	1		548	1	1	1	1		548	0	0	0	0
549	0	0	0	NA		549	1	0	1	0		549	0	0	0	0
550	0	0	0	NA		550	1	1	0	1		550	0	0	0	0
551	0	0	0	NA		551	0	0	0	0		551	1	1	0	1
552	0	0	0	NA		552	0	0	0	0		552	0	0	0	0
553	0	0	0	NA		553	0	0	0	0		553	0	0	0	0
554	0	0	0	NA		554	0	0	0	0		554	0	0	0	0
555	0	0	0	NA		555	0	0	0	0		555	0	0	0	0
556	0	0	0	NA		556	0	0	0	0		556	0	0	0	0
557	0	0	0	NA		557	0	0	0	0		557	0	0	0	0
558	0	0	0	NA		558	0	0	0	0		558	0	0	0	0
559	0	0	0	NA		559	0	0	0	0		559	0	0	0	0
560	0	0	0	NA		560	0	0	0	0		560	0	0	0	0
561	1	1	0	0		561	0	0	0	0		561	1	1	1	0
562	0	0	0	NA		562	0	0	0	0		562	0	0	0	0
563	0	0	0	NA		563	0	0	0	0		563	0	0	0	0
564	0	0	0	NA		564	0	0	0	0		564	0	0	0	0
565	0	0	0	NA		565	0	0	0	0		565	0	0	0	0
566	1	1	0	1		566	0	0	0	0		566	0	0	0	0
567	0	0	0	NA		567	0	0	0	0		567	0	0	0	0
568	0	0	0	NA		568	0	0	0	0		568	1	1	0	0
569	0	0	0	NA		569	0	0	0	0		569	0	0	0	0
570	1	1	0	1		570	0	0	0	0		570	0	0	0	0
571	0	0	0	NA		571	0	0	0	0		571	1	1	0	1
572	0	0	0	NA		572	0	0	0	0		572	1	1	0	1
573	0	0	0	NA		573	0	0	0	0		573	0	0	0	0
574	0	0	0	NA		574	0	0	0	0		574	0	0	0	0
575	0	0	0	NA		575	0	0	0	0		575	0	0	0	0
576	1	1	0	0		576	0	0	0	0		576	0	0	0	0
577	0	0	0	NA		577	0	0	0	0		577	0	0	0	0
578	0	0	0	NA		578	0	0	0	0		578	0	0	0	0
579	0	0	0	NA		579	0	0	0	0		579	0	0	0	0
580	0	0	0	NA		580	0	0	0	0		580	0	0	0	0
581	0	0	0	NA		581	0	0	0	0		581	0	0	0	0
582	0	0	0	NA		582	0	0	0	0		582	0	0	0	0
583	0	0	0	NA		583	0	0	0	0		583	0	0	0	0
584	0	0	0	NA		584	0	0	0	0		584	0	0	0	0
585	0	0	0	NA		585	0	0	0	0		585	0	0	0	0
586	1	0	1	NA		586	0	0	0	0		586	0	0	0	0
587	0	0	0	NA		587	0	0	0	0		587	0	0	0	0
588	0	0	0	NA		588	0	0	0	0		588	0	0	0	0
589	0	0	0	NA		589	0	0	0	0		589	0	0	0	0
590	0	0	0	NA		590	0	0	0	0		590	0	0	0	0
591	0	0	0	NA		591	0	0	0	0		591	0	0	0	0
592	0	0	0	NA		592	0	0	0	0		592	0	0	0	0
593	1	1	0	1		593	1	0	1	0		593	0	0	0	0
594	0	0	0	NA		594	0	0	0	0		594	0	0	0	0
595	0	0	0	NA		595	0	0	0	0		595	0	0	0	0
596	0	0	0	NA		596	1	0	1	0		596	0	0	0	0
597	0	0	0	NA		597	0	0	0	0		597	0	0	0	0
598	1	1	0	1		598	0	0	0	0		598	0	0	0	0
599	0	0	0	NA		599	0	0	0	0		599	0	0	0	0
600	0	0	0	NA		600	0	0	0	0		600	0	0	0	0
601	0	0	0	NA		601	0	0	0	0		601	0	0	0	0
602	0	0	0	NA		602	0	0	0	0		602	0	0	0	0
603	0	0	0	NA		603	0	0	0	0		603	0	0	0	0
604	0	0	0	NA		604	0	0	0	0		604	0	0	0	0
605	1	0	1	0		605	1	0	1	0		605	0	0	0	0
606	0	0	0	NA		606	0	0	0	0		606	0	0	0	0
607	0	0	0	NA		607	0	0	0	0		607	0	0	0	0
608	0	0	0	NA		608	0	0	0	0		608	0	0	0	0
609	0	0	0	NA		609	0	0	0	0		609	0	0	0	0
610	0	0	0	NA		610	0	0	0	0		610	0	0	0	0
611	0	0	0	NA		611	0	0	0	0		611	0	0	0	0
612	0	0	0	NA		612	0	0	0	0		612	0	0	0	0
613	1	0	1	NA		613	0	0	0	0		613	0	0	0	0
614	0	0	0	NA		614	0	0	0	0		614	0	0	0	0
615	0	0	0	NA		615	0	0	0	0		615	1	0	1	0
616	0	0	0	NA		616	1	0	1	0		616	1	0	1	0
617	0	0	0	NA		617	0	0	0	0		617	0	0	0	0
618	0	0	0	NA		618	0	0	0	0		618	0	0	0	0
619	0	0	0	NA		619	0	0	0	0		619	0	0	0	0
620	0	0	0	NA		620	0	0	0	0		620	1	1	0	1
621	0	0	0	NA		621	0	0	0	0		621	0	0	0	0
622	1	0	1	0		622	0	0	0	0		622	1	1	0	1
623	0	0	0	NA		623	0	0	0	0		623	1	1	0	1
624	1	0	1	NA		624	0	0	0	0		624	0	0	0	0
625	0	0	0	NA		625	0	0	0	0		625	0	0	0	0
626	0	0	0	NA		626	0	0	0	0		626	0	0	0	0
627	1	0	1	NA		627	0	0	0	0		627	0	0	0	0
628	0	0	0	NA		628	0	0	0	0		628	0	0	0	0
629	1	0	1	NA		629	1	1	0	0		629	0	0	0	0
630	0	0	0	NA		630	0	0	0	0		630	0	0	0	0
631	0	0	0	NA		631	0	0	0	0		631	0	0	0	0
632	0	0	0	NA		632	0	0	0	0		632	0	0	0	0
633	0	0	0	NA		633	0	0	0	0		633	0	0	0	0
634	0	0	0	NA		634	0	0	0	0		634	0	0	0	0
635	0	0	0	NA		635	0	0	0	0		635	0	0	0	0
636	1	0	1	NA		636	0	0	0	0		636	0	0	0	0
637	0	0	0	NA		637	0	0	0	0		637	0	0	0	0
638	1	0	1	NA		638	0	0	0	0		638	0	0	0	0
639	0	0	0	NA		639	0	0	0	0		639	0	0	0	0
640	1	0	1	NA		640	0	0	0	0		640	0	0	0	0
641	0	0	0	NA		641	0	0	0	0		641	1	1	0	1
642	1	1	0	0		642	0	0	0	0		642	0	0	0	0
643	0	0	0	NA		643	0	0	0	0		643	0	0	0	0
644	0	0	0	NA		644	1	0	1	0		644	0	0	0	0
645	0	0	0	NA		645	0	0	0	0		645	0	0	0	0
646	0	0	0	NA		646	0	0	0	0		646	0	0	0	0
647	1	0	1	NA		647	0	0	0	0		647	0	0	0	0
648	0	0	0	NA		648	0	0	0	0		648	0	0	0	0
649	0	0	0	NA		649	0	0	0	0		649	1	1	0	1
650	0	0	0	NA		650	0	0	0	0		650	1	1	0	1
651	0	0	0	NA		651	0	0	0	0		651	0	0	0	0
652	0	0	0	NA		652	0	0	0	0		652	1	1	0	1
653	0	0	0	NA		653	0	0	0	0		653	0	0	0	0
654	0	0	0	NA		654	0	0	0	0		654	1	1	0	0
655	0	0	0	NA		655	1	1	0	1		655	0	0	0	0
656	0	0	0	NA		656	0	0	0	0		656	0	0	0	0
657	0	0	0	NA		657	1	0	1	0		657	0	0	0	0
658	1	0	1	NA		658	0	0	0	0		658	0	0	0	0
659	0	0	0	NA		659	0	0	0	0		659	0	0	0	0
660	0	0	0	NA		660	0	0	0	0		660	0	0	0	0
661	0	0	0	NA		661	0	0	0	0		661	0	0	0	0
662	0	0	0	NA		662	0	0	0	0		662	0	0	0	0
663	0	0	0	NA		663	1	1	0	1		663	0	0	0	0
664	0	0	0	NA		664	1	0	1	0		664	0	0	0	0
665	0	0	0	NA		665	0	0	0	0		665	0	0	0	0
666	0	0	0	NA		666	1	0	1	0		666	1	1	0	1
667	0	0	0	NA		667	0	0	0	0		667	0	0	0	0
668	0	0	0	NA		668	0	0	0	0		668	0	0	0	0
669	0	0	0	NA		669	0	0	0	0		669	0	0	0	0
670	0	0	0	NA		670	1	1	0	1		670	0	0	0	0
671	0	0	0	NA		671	0	0	0	0		671	0	0	0	0
672	0	0	0	NA		672	1	1	0	1		672	0	0	0	0
673	0	0	0	NA		673	0	0	0	0		673	0	0	0	0
674	0	0	0	NA		674	0	0	0	0		674	0	0	0	0
675	0	0	0	NA		675	0	0	0	0		675	0	0	0	0
676	0	0	0	NA		676	0	0	0	0		676	1	0	1	0
677	0	0	0	NA		677	0	0	0	0		677	0	0	0	0
678	0	0	0	NA		678	0	0	0	0		678	0	0	0	0
679	0	0	0	NA		679	1	1	0	1		679	1	1	0	0
680	0	0	0	NA		680	0	0	0	0		680	0	0	0	0
681	0	0	0	NA		681	0	0	0	0		681	0	0	0	0
682	0	0	0	NA		682	0	0	0	0		682	0	0	0	0
683	0	0	0	NA		683	0	0	0	0		683	0	0	0	0
684	0	0	0	NA		684	0	0	0	0		684	0	0	0	0
685	0	0	0	NA		685	0	0	0	0		685	0	0	0	0
686	0	0	0	NA		686	0	0	0	0		686	0	0	0	0
687	1	0	1	NA		687	0	0	0	0		687	0	0	0	0
688	0	0	0	NA		688	0	0	0	0		688	0	0	0	0
689	0	0	0	NA		689	0	0	0	0		689	0	0	0	0
690	1	0	1	NA		690	0	0	0	0		690	1	1	0	1
691	0	0	0	NA		691	0	0	0	0		691	0	0	0	0
692	0	0	0	NA		692	0	0	0	0		692	0	0	0	0
693	1	1	0	1		693	0	0	0	0		693	0	0	0	0
694	0	0	0	NA		694	1	1	0	1		694	1	1	0	1
695	0	0	0	NA		695	0	0	0	0		695	0	0	0	0
696	0	0	0	NA		696	0	0	0	0		696	1	1	0	1
697	0	0	0	NA		697	0	0	0	0		697	1	1	0	1
698	0	0	0	NA		698	0	0	0	0		698	1	1	0	1
699	1	0	1	NA		699	0	0	0	0		699	0	0	0	0
700	0	0	0	NA		700	0	0	0	0		700	0	0	0	0
701	0	0	0	NA		701	0	0	0	0		701	0	0	0	0
702	0	0	0	NA		702	0	0	0	0		702	0	0	0	0
703	0	0	0	NA		703	0	0	0	0		703	0	0	0	0
704	0	0	0	NA		704	0	0	0	0		704	0	0	0	0
705	0	0	0	NA		705	0	0	0	0		705	0	0	0	0
706	0	0	0	NA		706	1	0	1	0		706	0	0	0	0
707	0	0	0	NA		707	1	0	1	0		707	0	0	0	0
708	0	0	0	NA		708	0	0	0	0		708	0	0	0	0
709	1	0	1	NA		709	0	0	0	0		709	0	0	0	0
710	0	0	0	NA		710	0	0	0	0		710	0	0	0	0
711	0	0	0	NA		711	0	0	0	0		711	0	0	0	0
712	1	1	0	1		712	0	0	0	0		712	0	0	0	0
713	0	0	0	NA		713	0	0	0	0		713	0	0	0	0
714	0	0	0	NA		714	1	1	0	1		714	0	0	0	0
715	0	0	0	NA		715	0	0	0	0		715	0	0	0	0
716	0	0	0	NA		716	0	0	0	0		716	0	0	0	0
717	0	0	0	NA		717	0	0	0	0		717	0	0	0	0
718	0	0	0	NA		718	0	0	0	0		718	1	1	0	1
719	1	0	1	NA		719	0	0	0	0		719	0	0	0	0
720	0	0	0	NA		720	0	0	0	0		720	0	0	0	0
721	1	1	0	0		721	0	0	0	0		721	0	0	0	0
722	0	0	0	NA		722	0	0	0	0		722	0	0	0	0
723	0	0	0	NA		723	0	0	0	0		723	0	0	0	0
724	1	1	0	0		724	0	0	0	0		724	0	0	0	0
725	0	0	0	NA		725	1	0	1	0		725	0	0	0	0
726	1	1	0	0		726	0	0	0	0		726	0	0	0	0
727	0	0	0	NA		727	0	0	0	0		727	0	0	0	0
728	0	0	0	NA		728	0	0	0	0		728	0	0	0	0
729	0	0	0	NA		729	0	0	0	0		729	1	1	0	0
730	0	0	0	NA		730	0	0	0	0		730	0	0	0	0
731	0	0	0	NA		731	0	0	0	0		731	0	0	0	0
732	0	0	0	NA		732	0	0	0	0		732	0	0	0	0
733	0	0	0	NA		733	1	1	0	1		733	0	0	0	0
734	0	0	0	NA		734	0	0	0	0		734	0	0	0	0
735	1	0	1	NA		735	0	0	0	0		735	0	0	0	0
736	1	1	0	0		736	0	0	0	0		736	0	0	0	0
737	0	0	0	NA		737	0	0	0	0		737	1	1	0	1
738	0	0	0	NA		738	0	0	0	0		738	0	0	0	0
739	0	0	0	NA		739	0	0	0	0		739	0	0	0	0
740	1	1	0	1		740	1	0	1	0		740	0	0	0	0
741	0	0	0	NA		741	1	0	1	0		741	0	0	0	0
742	1	1	0	1		742	1	0	1	0		742	0	0	0	0
743	0	0	0	NA		743	1	0	1	0		743	0	0	0	0
744	1	1	0	0		744	0	0	0	0		744	0	0	0	0
745	0	0	0	NA		745	0	0	0	0		745	0	0	0	0
746	0	0	0	NA		746	0	0	0	0		746	0	0	0	0
747	1	1	0	1		747	0	0	0	0		747	0	0	0	0
748	0	0	0	NA		748	1	1	0	1		748	0	0	0	0
749	0	0	0	NA		749	0	0	0	0		749	0	0	0	0
750	0	0	0	NA		750	0	0	0	0		750	0	0	0	0
751	1	0	1	NA		751	0	0	0	0		751	0	0	0	0
752	0	0	0	NA		752	0	0	0	0		752	0	0	0	0
753	0	0	0	NA		753	0	0	0	0		753	0	0	0	0
754	0	0	0	NA		754	1	1	0	1		754	0	0	0	0
755	0	0	0	NA		755	1	1	0	1		755	0	0	0	0
756	0	0	0	NA		756	0	0	0	0		756	0	0	0	0
757	0	0	0	NA		757	0	0	0	0		757	0	0	0	0
758	0	0	0	NA		758	0	0	0	0		758	0	0	0	0
759	0	0	0	NA		759	0	0	0	0		759	0	0	0	0
760	1	0	1	NA		760	0	0	0	0		760	0	0	0	0
761	0	0	0	NA		761	0	0	0	0		761	0	0	0	0
762	0	0	0	NA		762	0	0	0	0		762	0	0	0	0
763	0	0	0	NA		763	0	0	0	0		763	0	0	0	0
764	0	0	0	NA		764	1	0	1	0		764	0	0	0	0
765	0	0	0	NA		765	1	0	1	0		765	0	0	0	0
766	0	0	0	NA		766	0	0	0	0		766	1	1	0	1
767	1	0	1	NA		767	1	0	1	0		767	0	0	0	0
768	0	0	0	NA		768	0	0	0	0		768	0	0	0	0
769	0	0	0	NA		769	0	0	0	0		769	0	0	0	0
770	0	0	0	NA		770	0	0	0	0		770	0	0	0	0
771	0	0	0	NA		771	0	0	0	0		771	0	0	0	0
772	0	0	0	NA		772	1	1	0	1		772	0	0	0	0
773	0	0	0	NA		773	1	1	0	1		773	0	0	0	0
774	0	0	0	NA		774	1	1	0	1		774	0	0	0	0
775	0	0	0	NA		775	0	0	0	0		775	0	0	0	0
776	0	0	0	NA		776	0	0	0	0		776	0	0	0	0
777	0	0	0	NA		777	0	0	0	0		777	0	0	0	0
778	0	0	0	NA		778	0	0	0	0		778	0	0	0	0
779	0	0	0	NA		779	0	0	0	0		779	0	0	0	0
780	0	0	0	NA		780	0	0	0	0		780	1	0	1	0
781	0	0	0	NA		781	0	0	0	0		781	0	0	0	0
782	0	0	0	NA		782	0	0	0	0		782	0	0	0	0
783	1	0	1	NA		783	0	0	0	0		783	0	0	0	0
784	1	0	1	NA		784	0	0	0	0		784	0	0	0	0
785	0	0	0	NA		785	0	0	0	0		785	0	0	0	0
786	0	0	0	NA		786	1	0	1	0		786	0	0	0	0
787	1	1	0	1		787	0	0	0	0		787	0	0	0	0
788	0	0	0	NA		788	0	0	0	0		788	0	0	0	0
789	0	0	0	NA		789	0	0	0	0		789	0	0	0	0
790	1	1	0	1		790	0	0	0	0		790	0	0	0	0
791	0	0	0	NA		791	0	0	0	0		791	0	0	0	0
792	0	0	0	NA		792	0	0	0	0		792	0	0	0	0
793	0	0	0	NA		793	0	0	0	0		793	0	0	0	0
794	1	1	0	1		794	0	0	0	0		794	0	0	0	0
795	0	0	0	NA		795	0	0	0	0		795	0	0	0	0
796	0	0	0	NA		796	0	0	0	0		796	0	0	0	0
797	0	0	0	NA		797	1	1	1	0		797	0	0	0	0
798	0	0	0	NA		798	1	0	1	0		798	0	0	0	0
799	1	1	0	1		799	0	0	0	0		799	1	0	1	0
800	0	0	0	NA		800	0	0	0	0		800	0	0	0	0
801	0	0	0	NA		801	0	0	0	0		801	0	0	0	0
802	0	0	0	NA		802	0	0	0	0		802	0	0	0	0
803	0	0	0	NA		803	1	1	0	1		803	0	0	0	0
804	0	0	0	NA		804	0	0	0	0		804	0	0	0	0
805	0	0	0	NA		805	0	0	0	0		805	0	0	0	0
806	1	1	0	0		806	0	0	0	0		806	0	0	0	0
807	0	0	0	NA		807	0	0	0	0		807	0	0	0	0
808	0	0	0	NA		808	1	1	0	1		808	0	0	0	0
809	0	0	0	NA		809	1	1	0	1		809	0	0	0	0
810	0	0	0	0		810	0	0	0	0		810	0	0	0	0
811	0	0	0	NA		811	0	0	0	0		811	0	0	0	0
812	0	0	0	NA		812	0	0	0	0		812	0	0	0	0
813	0	0	0	NA		813	0	0	0	0		813	0	0	0	0
814	0	0	0	NA		814	0	0	0	0		814	0	0	0	0
815	1	1	0	1		815	1	1	0	0		815	1	1	0	0
816	1	1	0	1		816	1	0	1	0		816	0	0	0	0
817	0	0	0	NA		817	0	0	0	0		817	0	0	0	0
818	1	1	0	1		818	0	0	0	0		818	0	0	0	0
819	1	1	0	1		819	0	0	0	0		819	0	0	0	0
820	1	1	0	1		820	0	0	0	0		820	0	0	0	0
821	0	0	0	NA		821	0	0	0	0		821	0	0	0	0
822	1	1	0	1		822	0	0	0	0		822	0	0	0	0
823	0	0	0	NA		823	0	0	0	0		823	0	0	0	0
824	0	0	0	NA		824	0	0	0	0		824	1	1	0	0
825	0	0	0	NA		825	0	0	0	0		825	0	0	0	0
826	0	0	0	NA		826	0	0	0	0		826	0	0	0	0
827	0	0	0	NA		827	0	0	0	0		827	0	0	0	0
828	0	0	0	NA		828	0	0	0	0		828	1	1	0	1
829	0	0	0	NA		829	0	0	0	0		829	1	1	0	1
830	0	0	0	NA		830	0	0	0	0		830	0	0	0	0
831	0	0	0	NA		831	1	0	1	0		831	0	0	0	0
832	1	0	1	NA		832	1	0	1	0		832	0	0	0	0
833	0	0	0	NA		833	1	0	1	0		833	0	0	0	0
834	0	0	0	NA		834	1	0	1	0		834	0	0	0	0
835	1	0	1	NA		835	1	0	1	0		835	1	1	0	0
836	0	0	0	NA		836	0	0	0	0		836	0	0	0	0
837	0	0	0	NA		837	0	0	0	0		837	0	0	0	0
838	0	0	0	NA		838	0	0	0	0		838	0	0	0	0
839	0	0	0	NA		839	1	0	1	0		839	1	1	0	1
840	0	0	0	NA		840	0	0	0	0		840	0	0	0	0
841	1	0	1	NA		841	0	0	0	0		841	0	0	0	0
842	0	0	0	NA		842	0	0	0	0		842	0	0	0	0
843	0	0	0	NA		843	0	0	0	0		843	0	0	0	0
844	0	0	0	NA		844	0	0	0	0		844	0	0	0	0
845	0	0	0	NA		845	0	0	0	0		845	0	0	0	0
846	1	1	0	1		846	0	0	0	0		846	0	0	0	0
847	0	0	0	NA		847	0	0	0	0		847	0	0	0	0
848	0	0	0	NA		848	0	0	0	0		848	0	0	0	0
849	0	0	0	NA		849	0	0	0	0		849	0	0	0	0
850	0	0	0	NA		850	0	0	0	0		850	1	0	1	0
851	0	0	0	NA		851	0	0	0	0		851	0	0	0	0
852	0	0	0	NA		852	0	0	0	0		852	0	0	0	0
853	0	0	0	NA		853	0	0	0	0		853	0	0	0	0
854	0	0	0	NA		854	1	1	1	1		854	0	0	0	0
855	0	0	0	NA		855	1	1	1	1		855	0	0	0	0
856	0	0	0	NA		856	0	0	0	0		856	0	0	0	0
857	0	0	0	NA		857	0	0	0	0		857	0	0	0	0
858	0	0	0	NA		858	0	0	0	0		858	0	0	0	0
859	0	0	0	NA		859	0	0	0	0		859	1	1	0	0
860	0	0	0	NA		860	0	0	0	0		860	0	0	0	0
861	0	0	0	NA		861	0	0	0	0		861	1	0	1	0
862	1	0	1	NA		862	0	0	0	0		862	1	0	1	0
863	1	1	0	1		863	0	0	0	0		863	1	0	1	0
864	0	0	0	NA		864	0	0	0	0		864	1	0	1	0
865	0	0	0	NA		865	0	0	0	0		865	0	0	0	0
866	0	0	0	NA		866	0	0	0	0		866	0	0	0	0
867	0	0	0	NA		867	0	0	0	0		867	0	0	0	0
868	0	0	0	NA		868	0	0	0	0		868	0	0	0	0
869	0	0	0	NA		869	0	0	0	0		869	0	0	0	0
870	0	0	0	NA		870	0	0	0	0		870	0	0	0	0
871	0	0	0	NA		871	0	0	0	0		871	0	0	0	0
872	0	0	0	NA		872	0	0	0	0		872	0	0	0	0
873	0	0	0	NA		873	0	0	0	0		873	0	0	0	0
874	0	0	0	NA		874	0	0	0	0		874	0	0	0	0
875	0	0	0	NA		875	0	0	0	0		875	0	0	0	0
876	1	1	0	1		876	1	1	0	1		876	0	0	0	0
877	0	0	0	NA		877	0	0	0	0		877	0	0	0	0
878	0	0	0	NA		878	1	1	0	0		878	0	0	0	0
879	0	0	0	NA		879	1	1	0	1		879	0	0	0	0
880	0	0	0	NA		880	1	1	0	1		880	0	0	0	0
881	1	1	0	1		881	1	1	0	1		881	0	0	0	0
882	0	0	0	0		882	1	1	0	1		882	0	0	0	0
883	1	0	1	NA		883	0	0	0	0		883	0	0	0	0
884	0	0	0	NA		884	0	0	0	0		884	0	0	0	0
885	0	0	0	NA		885	0	0	0	0		885	0	0	0	0
886	0	0	0	NA		886	0	0	0	0		886	0	0	0	0
887	0	0	0	NA		887	0	0	0	0		887	0	0	0	0
888	0	0	0	NA		888	1	0	1	0		888	1	1	0	1
889	0	0	0	NA		889	0	0	0	0		889	0	0	0	0
890	0	0	0	NA		890	0	0	0	0		890	0	0	0	0
891	1	0	1	NA		891	0	0	0	0		891	0	0	0	0
892	0	0	0	NA		892	0	0	0	0		892	0	0	0	0
893	0	0	0	NA		893	0	0	0	0		893	0	0	0	0
894	0	0	0	NA		894	0	0	0	0		894	0	0	0	0
895	0	0	0	NA		895	0	0	0	0		895	0	0	0	0
896	0	0	0	NA		896	0	0	0	0		896	0	0	0	0
897	1	1	0	1		897	0	0	0	0		897	0	0	0	0
898	0	0	0	NA		898	0	0	0	0		898	0	0	0	0
899	0	0	0	NA		899	0	0	0	0		899	0	0	0	0
900	0	0	0	NA		900	0	0	0	0		900	0	0	0	0
901	0	0	0	NA		901	0	0	0	0		901	0	0	0	0
902	0	0	0	NA		902	0	0	0	0		902	1	1	1	1
903	0	0	0	NA		903	0	0	0	0		903	0	0	0	0
904	0	0	0	NA		904	0	0	0	0		904	1	1	0	0
905	0	0	0	NA		905	0	0	0	0		905	0	0	0	0
906	0	0	0	NA		906	0	0	0	0		906	1	1	0	0
907	0	0	0	NA		907	1	1	0	1		907	1	1	0	0
908	0	0	0	NA		908	0	0	0	0		908	1	1	0	0
909	0	0	0	NA		909	0	0	0	0		909	0	0	0	0
910	0	0	0	NA		910	0	0	0	0		910	0	0	0	0
911	0	0	0	NA		911	0	0	0	0		911	0	0	0	0
912	1	1	0	1		912	0	0	0	0		912	0	0	0	0
913	NA	NA	NA	NA		913	0	0	0	0		913	0	0	0	0
914	0	0	0	NA		914	0	0	0	0		914	0	0	0	0
915	0	0	0	NA		915	0	0	0	0		915	0	0	0	0
916	0	0	0	NA		916	0	0	0	0		916	0	0	0	0
917	0	0	0	NA		917	0	0	0	0		917	0	0	0	0
918	0	0	0	NA		918	0	0	0	0		918	0	0	0	0
919	0	0	0	NA		919	0	0	0	0		919	0	0	0	0
920	0	0	0	NA		920	0	0	0	0		920	0	0	0	0
921	0	0	0	NA		921	0	0	0	0		921	0	0	0	0
922	0	0	0	NA		922	0	0	0	0		922	0	0	0	0
923	0	0	0	NA		923	0	0	0	0		923	0	0	0	0
924	0	0	0	NA		924	0	0	0	0		924	0	0	0	0
925	1	0	1	NA		925	1	1	0	0		925	0	0	0	0
926	0	0	0	NA		926	0	0	0	0		926	0	0	0	0
927	0	0	0	NA		927	0	0	0	0		927	0	0	0	0
928	0	0	0	NA		928	0	0	0	0		928	0	0	0	0
929	0	0	0	NA		929	0	0	0	0		929	0	0	0	0
930	0	0	0	NA		930	1	1	0	1		930	0	0	0	0
931	0	0	0	NA		931	0	0	0	0		931	0	0	0	0
932	1	1	0	1		932	0	0	0	0		932	0	0	0	0
933	0	0	0	NA		933	0	0	0	0		933	0	0	0	0
934	0	0	0	NA		934	0	0	0	0		934	0	0	0	0
935	0	0	0	NA		935	0	0	0	0		935	0	0	0	0
936	0	0	0	NA		936	0	0	0	0		936	0	0	0	0
937	0	0	0	NA		937	0	0	0	0		937	0	0	0	0
938	0	0	0	NA		938	0	0	0	0		938	0	0	0	0
939	0	0	0	NA		939	0	0	0	0		939	0	0	0	0
940	0	0	0	NA		940	0	0	0	0		940	0	0	0	0
941	0	0	0	NA		941	0	0	0	0		941	0	0	0	0
942	0	0	0	NA		942	0	0	0	0		942	0	0	0	0
943	0	0	0	NA		943	1	0	1	0		943	0	0	0	0
944	0	0	0	NA		944	1	0	1	0		944	0	0	0	0
945	0	0	0	NA		945	1	0	1	0		945	0	0	0	0
946	1	0	1	NA		946	1	0	1	0		946	0	0	0	0
947	0	0	0	NA		947	0	0	0	0		947	0	0	0	0
948	1	1	0	0		948	0	0	0	0		948	0	0	0	0
949	0	0	0	NA		949	1	0	1	0		949	0	0	0	0
950	0	0	0	NA		950	0	0	0	0		950	0	0	0	0
951	0	0	0	NA		951	0	0	0	0		951	0	0	0	0
952	0	0	0	NA		952	0	0	0	0		952	0	0	0	0
953	0	0	0	NA		953	0	0	0	0		953	0	0	0	0
954	0	0	0	NA		954	0	0	0	0		954	0	0	0	0
955	0	0	0	0		955	0	0	0	0		955	0	0	0	0
956	0	0	0	NA		956	0	0	0	0		956	0	0	0	0
957	1	1	0	1		957	0	0	0	0		957	0	0	0	0
958	1	0	1	0		958	0	0	0	0		958	0	0	0	0
959	0	0	0	NA		959	0	0	0	0		959	0	0	0	0
960	0	0	0	NA		960	0	0	0	0		960	0	0	0	0
961	0	0	0	NA		961	0	0	0	0		961	1	0	1	0
962	1	1	0	1		962	0	0	0	0		962	0	0	0	0
963	0	0	0	NA		963	1	1	0	1		963	0	0	0	0
964	0	0	0	NA		964	0	0	0	0		964	0	0	0	0
965	1	0	1	NA		965	0	0	0	0		965	0	0	0	0
966	0	0	0	NA		966	0	0	0	0		966	0	0	0	0
967	0	0	0	NA		967	0	0	0	0		967	0	0	0	0
968	1	0	1	NA		968	1	0	1	0		968	0	0	0	0
969	1	0	1	NA		969	0	0	0	0		969	1	1	0	1
970	0	0	0	NA		970	0	0	0	0		970	0	0	0	0
971	0	0	0	NA		971	0	0	0	0		971	0	0	0	0
972	0	0	0	NA		972	0	0	0	0		972	0	0	0	0
973	0	0	0	NA		973	0	0	0	0		973	0	0	0	0
974	0	0	0	NA		974	0	0	0	0		974	0	0	0	0
975	0	0	0	NA		975	0	0	0	0		975	0	0	0	0
976	0	0	0	NA		976	0	0	0	0		976	0	0	0	0
977	0	0	0	NA		977	0	0	0	0		977	1	1	0	1
978	1	0	1	NA		978	0	0	0	0		978	1	1	0	1
979	0	0	0	NA		979	0	0	0	0		979	0	0	0	0
980	1	1	0	1		980	0	0	0	0		980	0	0	0	0
981	1	1	0	0		981	0	0	0	0		981	0	0	0	0
982	1	1	0	1		982	0	0	0	0		982	0	0	0	0
983	0	0	0	NA		983	0	0	0	0		983	0	0	0	0
984	0	0	0	NA		984	0	0	0	0		984	0	0	0	0
985	1	1	0	1		985	0	0	0	0		985	0	0	0	0
986	0	0	0	NA		986	1	0	1	0		986	0	0	0	0
987	0	0	0	NA		987	0	0	0	0		987	1	1	0	1
988	0	0	0	NA		988	0	0	0	0		988	0	0	0	0
989	0	0	0	NA		989	0	0	0	0		989	0	0	0	0
990	1	1	0	1		990	1	1	0	1		990	0	0	0	0
991	0	0	0	NA		991	1	1	0	1		991	0	0	0	0
992	1	1	0	1		992	1	1	0	1		992	0	0	0	0
993	0	0	0	NA		993	1	1	0	1		993	0	0	0	0
994	1	1	0	1		994	1	1	0	1		994	0	0	0	0
995	0	0	0	NA		995	1	1	0	1		995	0	0	0	0
996	0	0	0	NA		996	1	1	0	1		996	0	0	0	0
997	0	0	0	NA		997	1	1	0	1		997	0	0	0	0
998	0	0	0	NA		998	1	1	0	1		998	0	0	0	0
999	0	0	0	NA		999	1	1	0	1		999	0	0	0	0
1000	0	0	0	NA		1000	0	0	0	0		1000	0	0	0	0
1001	0	0	0	NA		1001	1	1	0	1		1001	0	0	0	0
1002	0	0	0	NA		1002	1	1	0	1		1002	0	0	0	0
1003	1	1	0	1		1003	0	0	0	0		1003	0	0	0	0
1004	0	0	0	NA		1004	0	0	0	0		1004	0	0	0	0
1005	1	1	0	1		1005	0	0	0	0		1005	0	0	0	0
1006	0	0	0	NA		1006	0	0	0	0		1006	0	0	0	0
1007	0	0	0	NA		1007	0	0	0	0		1007	1	1	0	1
1008	1	0	1	0		1008	0	0	0	0		1008	0	0	0	0
1009	1	1	0	0		1009	1	1	0	1		1009	0	0	0	0
1010	NA	NA	NA	NA		1010	1	1	0	1		1010	0	0	0	0
1011	0	0	0	NA		1011	0	0	0	0		1011	0	0	0	0
1012	0	0	0	NA		1012	0	0	0	0		1012	0	0	0	0
1013	0	0	0	NA		1013	0	0	0	0		1013	0	0	0	0
1014	0	0	0	NA		1014	0	0	0	0		1014	0	0	0	0
1015	0	0	0	NA		1015	1	1	0	1		1015	0	0	0	0
1016	0	0	0	NA		1016	1	1	0	1		1016	1	1	0	1
1017	1	0	1	NA		1017	0	0	0	0		1017	0	0	0	0
1018	0	0	0	0		1018	0	0	0	0		1018	0	0	0	0
1019	0	0	0	NA		1019	0	0	0	0		1019	0	0	0	0
1020	0	0	0	NA		1020	0	0	0	0		1020	0	0	0	0
1021	1	1	0	1		1021	0	0	0	0		1021	0	0	0	0
1022	0	0	0	NA		1022	0	0	0	0		1022	1	1	0	1
1023	0	0	0	NA		1023	0	0	0	0		1023	0	0	0	0
1024	0	0	0	NA		1024	0	0	0	0		1024	0	0	0	0
1025	0	0	0	NA		1025	1	0	1	0		1025	1	1	0	1
1026	1	1	0	1		1026	0	0	0	0		1026	0	0	0	0
1027	1	0	1	NA		1027	0	0	0	0		1027	0	0	0	0
1028	0	0	0	NA		1028	0	0	0	0		1028	0	0	0	0
1029	0	0	0	NA		1029	0	0	0	0		1029	0	0	0	0
1030	0	0	0	NA		1030	0	0	0	0		1030	0	0	0	0
1031	0	0	0	NA		1031	0	0	0	0		1031	1	1	0	1
1032	0	0	0	NA		1032	0	0	0	0		1032	0	0	0	0
1033	0	0	0	NA		1033	0	0	0	0		1033	0	0	0	0
1034	1	1	0	1		1034	0	0	0	0		1034	0	0	0	0
1035	1	1	0	1		1035	0	0	0	0		1035	0	0	0	0
1036	0	0	0	NA		1036	0	0	0	0		1036	0	0	0	0
1037	NA	NA	NA	NA		1037	0	0	0	0		1037	0	0	0	0
1038	0	0	0	NA		1038	0	0	0	0		1038	0	0	0	0
1039	0	0	0	NA		1039	0	0	0	0		1039	1	1	0	1
1040	0	0	0	NA		1040	0	0	0	0		1040	0	0	0	0
1041	0	0	0	NA		1041	0	0	0	0		1041	0	0	0	0
1042	0	0	0	NA		1042	0	0	0	0		1042	0	0	0	0
1043	0	0	0	NA		1043	0	0	0	0		1043	1	1	0	1
1044	0	0	0	NA		1044	0	0	0	0		1044	0	0	0	0
1045	0	0	0	NA		1045	0	0	0	0		1045	0	0	0	0
1046	0	0	0	NA		1046	1	1	1	0		1046	0	0	0	0
1047	0	0	0	NA		1047	0	0	0	0		1047	0	0	0	0
1048	0	0	0	NA		1048	0	0	0	0		1048	1	1	0	1
1049	0	0	0	NA		1049	0	0	0	0		1049	0	0	0	0
1050	0	0	0	NA		1050	0	0	0	0		1050	0	0	0	0
1051	0	0	0	NA		1051	0	0	0	0		1051	1	1	0	1
1052	0	0	0	NA		1052	0	0	0	0		1052	1	1	0	1
1053	1	1	0	1		1053	0	0	0	0		1053	1	1	0	1
1054	1	0	1	NA		1054	0	0	0	0		1054	0	0	0	0
1055	0	0	0	NA		1055	0	0	0	0		1055	0	0	0	0
1056	0	0	0	NA		1056	1	1	0	1		1056	0	0	0	0
1057	1	0	1	NA		1057	1	0	1	0		1057	0	0	0	0
1058	0	0	0	NA		1058	1	0	1	0		1058	0	0	0	0
1059	1	1	0	1		1059	0	0	0	0		1059	0	0	0	0
1060	0	0	0	0		1060	1	1	0	1		1060	0	0	0	0
1061	0	0	0	NA		1061	1	1	0	1		1061	0	0	0	0
1062	1	0	1	NA		1062	0	0	0	0		1062	0	0	0	0
1063	0	0	0	NA		1063	1	1	0	1		1063	0	0	0	0
1064	0	0	0	NA		1064	0	0	0	0		1064	0	0	0	0
1065	0	0	0	NA		1065	0	0	0	0		1065	0	0	0	0
1066	1	0	1	0		1066	0	0	0	0		1066	0	0	0	0
1067	0	0	0	NA		1067	0	0	0	0		1067	0	0	0	0
1068	0	0	0	NA		1068	0	0	0	0		1068	0	0	0	0
1069	0	0	0	NA		1069	0	0	0	0		1069	0	0	0	0
1070	0	0	0	NA		1070	0	0	0	0		1070	0	0	0	0
1071	0	0	0	NA		1071	0	0	0	0		1071	0	0	0	0
1072	0	0	0	NA		1072	1	1	1	0		1072	0	0	0	0
1073	0	0	0	NA		1073	1	1	1	1		1073	0	0	0	0
1074	0	0	0	NA		1074	0	0	0	0		1074	0	0	0	0
1075	0	0	0	NA		1075	0	0	0	0		1075	0	0	0	0
1076	0	0	0	NA		1076	0	0	0	0		1076	0	0	0	0
1077	0	0	0	NA		1077	0	0	0	0		1077	1	0	1	0
1078	1	1	0	1		1078	0	0	0	0		1078	0	0	0	0
1079	0	0	0	NA		1079	0	0	0	0		1079	0	0	0	0
1080	0	0	0	NA		1080	0	0	0	0		1080	0	0	0	0
1081	0	0	0	NA		1081	0	0	0	0		1081	0	0	0	0
1082	1	0	1	NA		1082	0	0	0	0		1082	1	1	0	1
1083	0	0	0	NA		1083	0	0	0	0		1083	0	0	0	0
1084	0	0	0	NA		1084	1	0	1	0		1084	0	0	0	0
1085	0	0	0	NA		1085	0	0	0	0		1085	0	0	0	0
1086	1	0	1	NA		1086	1	0	1	0		1086	0	0	0	0
1087	0	0	0	NA		1087	0	0	0	0		1087	0	0	0	0
1088	0	0	0	NA		1088	0	0	0	0		1088	0	0	0	0
1089	0	0	0	NA		1089	0	0	0	0		1089	0	0	0	0
1090	0	0	0	NA		1090	0	0	0	0		1090	0	0	0	0
1091	0	0	0	0		1091	0	0	0	0		1091	0	0	0	0
1092	1	0	1	NA		1092	0	0	0	0		1092	0	0	0	0
1093	1	1	1	1		1093	1	0	1	0		1093	0	0	0	0
1094	0	0	0	NA		1094	1	0	1	0		1094	0	0	0	0
1095	0	0	0	NA		1095	1	0	1	0		1095	0	0	0	0
1096	0	0	0	NA		1096	0	0	0	0		1096	0	0	0	0
1097	0	0	0	NA		1097	0	0	0	0		1097	1	1	0	1
1098	0	0	0	NA		1098	0	0	0	0		1098	0	0	0	0
1099	0	0	0	NA		1099	0	0	0	0		1099	0	0	0	0
1100	1	0	1	NA		1100	0	0	0	0		1100	0	0	0	0
1101	0	0	0	NA		1101	1	0	1	0		1101	0	0	0	0
1102	0	0	0	NA		1102	1	1	0	1		1102	0	0	0	0
1103	0	0	0	NA		1103	0	0	0	0		1103	0	0	0	0
1104	0	0	0	NA		1104	0	0	0	0		1104	0	0	0	0
1105	0	0	0	NA		1105	0	0	0	0		1105	0	0	0	0
1106	1	1	0	1		1106	0	0	0	0		1106	1	1	0	1
1107	0	0	0	NA		1107	0	0	0	0		1107	0	0	0	0
1108	0	0	0	NA		1108	1	1	0	1		1108	0	0	0	0
1109	0	0	0	NA		1109	0	0	0	0		1109	0	0	0	0
1110	0	0	0	NA		1110	0	0	0	0		1110	0	0	0	0
1111	0	0	0	NA		1111	0	0	0	0		1111	0	0	0	0
1112	1	0	1	NA		1112	0	0	0	0		1112	0	0	0	0
1113	0	0	0	NA		1113	0	0	0	0		1113	0	0	0	0
1114	1	1	0	1		1114	0	0	0	0		1114	0	0	0	0
1115	1	1	0	1		1115	0	0	0	0		1115	0	0	0	0
1116	0	0	0	NA		1116	1	1	0	0		1116	0	0	0	0
1117	0	0	0	NA		1117	0	0	0	0		1117	0	0	0	0
1118	0	0	0	NA		1118	0	0	0	0		1118	0	0	0	0
1119	0	0	0	NA		1119	0	0	0	0		1119	0	0	0	0
1120	0	0	0	NA		1120	0	0	0	0		1120	1	1	0	1
1121	0	0	0	NA		1121	0	0	0	0		1121	0	0	0	0
1122	0	0	0	NA		1122	1	1	0	1		1122	0	0	0	0
1123	0	0	0	NA		1123	1	1	0	1		1123	0	0	0	0
1124	1	0	1	0		1124	1	1	0	1		1124	0	0	0	0
1125	0	0	0	NA		1125	0	0	0	0		1125	0	0	0	0
1126	0	0	0	NA		1126	1	1	0	1		1126	0	0	0	0
1127	0	0	0	NA		1127	0	0	0	0		1127	0	0	0	0
1128	1	1	0	1		1128	0	0	0	0		1128	0	0	0	0
1129	0	0	0	NA		1129	0	0	0	0		1129	1	1	0	1
1130	0	0	0	NA		1130	0	0	0	0		1130	0	0	0	0
1131	1	1	0	1		1131	1	1	0	0		1131	0	0	0	0
1132	1	0	1	NA		1132	0	0	0	0		1132	0	0	0	0
1133	1	0	1	NA		1133	0	0	0	0		1133	0	0	0	0
1134	0	0	0	NA		1134	0	0	0	0		1134	0	0	0	0
1135	0	0	0	NA		1135	0	0	0	0		1135	0	0	0	0
1136	0	0	0	NA		1136	0	0	0	0		1136	0	0	0	0
1137	0	0	0	NA		1137	1	1	0	1		1137	1	1	0	1
1138	1	1	0	1		1138	0	0	0	0		1138	1	1	0	1
1139	0	0	0	NA		1139	0	0	0	0		1139	0	0	0	0
1140	0	0	0	NA		1140	0	0	0	0		1140	0	0	0	0
1141	0	0	0	NA		1141	0	0	0	0		1141	0	0	0	0
1142	0	0	0	NA		1142	0	0	0	0		1142	0	0	0	0
1143	0	0	0	NA		1143	0	0	0	0		1143	0	0	0	0
1144	0	0	0	NA		1144	0	0	0	0		1144	0	0	0	0
1145	1	1	0	1		1145	0	0	0	0		1145	0	0	0	0
1146	0	0	0	NA		1146	0	0	0	0		1146	0	0	0	0
1147	0	0	0	NA		1147	0	0	0	0		1147	0	0	0	0
1148	0	0	0	NA		1148	1	1	0	0		1148	0	0	0	0
1149	0	0	0	NA		1149	0	0	0	0		1149	0	0	0	0
1150	0	0	0	NA		1150	0	0	0	0		1150	0	0	0	0
1151	0	0	0	NA		1151	0	0	0	0		1151	0	0	0	0
1152	1	0	1	NA		1152	0	0	0	0		1152	0	0	0	0
1153	0	0	0	NA		1153	0	0	0	0		1153	0	0	0	0
1154	0	0	0	NA		1154	0	0	0	0		1154	1	1	0	1
1155	0	0	0	NA		1155	0	0	0	0		1155	0	0	0	0
1156	0	0	0	NA		1156	0	0	0	0		1156	0	0	0	0
1157	0	0	0	NA		1157	0	0	0	0		1157	0	0	0	0
1158	0	0	0	NA		1158	0	0	0	0		1158	0	0	0	0
1159	0	0	0	NA		1159	0	0	0	0		1159	0	0	0	0
1160	1	0	1	NA		1160	0	0	0	0		1160	0	0	0	0
1161	0	0	0	NA		1161	0	0	0	0		1161	0	0	0	0
1162	0	0	0	NA		1162	0	0	0	0		1162	0	0	0	0
1163	0	0	0	NA		1163	0	0	0	0		1163	0	0	0	0
1164	0	0	0	NA		1164	0	0	0	0		1164	0	0	0	0
1165	0	0	0	NA		1165	0	0	0	0		1165	0	0	0	0
1166	0	0	0	NA		1166	0	0	0	0		1166	0	0	0	0
1167	1	0	1	NA		1167	0	0	0	0		1167	0	0	0	0
1168	0	0	0	NA		1168	0	0	0	0		1168	0	0	0	0
1169	0	0	0	NA		1169	1	0	1	0		1169	0	0	0	0
1170	0	0	0	NA		1170	0	0	0	0		1170	0	0	0	0
1171	0	0	0	NA		1171	0	0	0	0		1171	0	0	0	0
1172	0	0	0	NA		1172	0	0	0	0		1172	0	0	0	0
1173	0	0	0	NA		1173	0	0	0	0		1173	0	0	0	0
1174	0	0	0	NA		1174	0	0	0	0		1174	0	0	0	0
1175	0	0	0	NA		1175	0	0	0	0		1175	0	0	0	0
1176	0	0	0	NA		1176	0	0	0	0		1176	0	0	0	0
1177	1	0	1	NA		1177	0	0	0	0		1177	1	0	1	0
1178	0	0	0	NA		1178	0	0	0	0		1178	0	0	0	0
1179	0	0	0	NA		1179	0	0	0	0		1179	0	0	0	0
1180	0	0	0	NA		1180	0	0	0	0		1180	1	1	0	1
1181	0	0	0	NA		1181	1	1	0	1		1181	0	0	0	0
1182	0	0	0	NA		1182	1	1	0	1		1182	0	0	0	0
1183	0	0	0	NA		1183	0	0	0	0		1183	1	1	0	0
1184	0	0	0	NA		1184	0	0	0	0		1184	0	0	0	0
1185	0	0	0	NA		1185	0	0	0	0		1185	1	1	0	1
1186	0	0	0	NA		1186	0	0	0	0		1186	1	1	0	1
1187	1	1	0	1		1187	0	0	0	0		1187	1	1	0	1
1188	0	0	0	NA		1188	0	0	0	0		1188	0	0	0	0
1189	0	0	0	NA		1189	0	0	0	0		1189	0	0	0	0
1190	0	0	0	NA		1190	0	0	0	0		1190	0	0	0	0
1191	0	0	0	NA		1191	0	0	0	0		1191	0	0	0	0
1192	0	0	0	NA		1192	0	0	0	0		1192	1	1	0	1
1193	0	0	0	NA		1193	0	0	0	0		1193	0	0	0	0
1194	0	0	0	NA		1194	0	0	0	0		1194	0	0	0	0
1195	0	0	0	NA		1195	0	0	0	0		1195	0	0	0	0
1196	0	0	0	NA		1196	0	0	0	0		1196	0	0	0	0
1197	0	0	0	NA		1197	0	0	0	0		1197	0	0	0	0
1198	0	0	0	NA		1198	0	0	0	0		1198	0	0	0	0
1199	0	0	0	NA		1199	0	0	0	0		1199	0	0	0	0
1200	1	0	1	NA		1200	1	0	1	0		1200	1	0	1	0
1201	0	0	0	NA		1201	0	0	0	0		1201	1	0	1	0
1202	1	0	1	NA		1202	1	1	0	1		1202	0	0	0	0
1203	0	0	0	NA		1203	0	0	0	0		1203	1	1	0	0
1204	1	0	1	NA		1204	0	0	0	0		1204	0	0	0	0
1205	0	0	0	NA		1205	0	0	0	0		1205	0	0	0	0
1206	0	0	0	NA		1206	1	1	0	1		1206	0	0	0	0
1207	0	0	0	NA		1207	0	0	0	0		1207	0	0	0	0
1208	0	0	0	NA		1208	0	0	0	0		1208	0	0	0	0
1209	0	0	0	NA		1209	0	0	0	0		1209	0	0	0	0
1210	0	0	0	NA		1210	0	0	0	0		1210	1	1	0	0
1211	0	0	0	NA		1211	0	0	0	0		1211	1	1	1	1
1212	0	0	0	NA		1212	0	0	0	0		1212	0	0	0	0
1213	0	0	0	NA		1213	0	0	0	0		1213	0	0	0	0
1214	0	0	0	NA		1214	0	0	0	0		1214	0	0	0	0
1215	0	0	0	NA		1215	0	0	0	0		1215	0	0	0	0
1216	0	0	0	NA		1216	0	0	0	0		1216	0	0	0	0
1217	0	0	0	NA		1217	0	0	0	0		1217	0	0	0	0
1218	0	0	0	NA		1218	1	0	1	0		1218	0	0	0	0
1219	1	0	1	NA		1219	1	0	1	0		1219	0	0	0	0
1220	1	0	1	NA		1220	0	0	0	0		1220	0	0	0	0
1221	1	1	0	0		1221	1	1	0	1		1221	0	0	0	0
1222	0	0	0	NA		1222	0	0	0	0		1222	0	0	0	0
1223	0	0	0	NA		1223	0	0	0	0		1223	1	1	0	1
1224	0	0	0	NA		1224	0	0	0	0		1224	1	1	0	1
1225	0	0	0	NA		1225	1	0	1	0		1225	1	1	0	1
1226	0	0	0	NA		1226	0	0	0	0		1226	0	0	0	0
1227	0	0	0	NA		1227	0	0	0	0		1227	0	0	0	0
1228	1	1	0	1		1228	0	0	0	0		1228	0	0	0	0
1229	0	0	0	NA		1229	0	0	0	0		1229	0	0	0	0
1230	0	0	0	0		1230	0	0	0	0		1230	0	0	0	0
1231	0	0	0	NA		1231	0	0	0	0		1231	0	0	0	0
1232	0	0	0	NA		1232	1	1	0	1		1232	0	0	0	0
1233	NA	NA	NA	NA		1233	0	0	0	0		1233	0	0	0	0
1234	0	0	0	NA		1234	0	0	0	0		1234	0	0	0	0
1235	0	0	0	NA		1235	0	0	0	0		1235	0	0	0	0
1236	0	0	0	NA		1236	0	0	0	0		1236	0	0	0	0
1237	1	1	0	1		1237	0	0	0	0		1237	0	0	0	0
1238	0	0	0	NA		1238	0	0	0	0		1238	0	0	0	0
1239	0	0	0	NA		1239	0	0	0	0		1239	0	0	0	0
1240	0	0	0	NA		1240	0	0	0	0		1240	1	0	1	0
1241	0	0	0	0		1241	0	0	0	0		1241	0	0	0	0
1242	0	0	0	NA		1242	0	0	0	0		1242	0	0	0	0
1243	0	0	0	NA		1243	0	0	0	0		1243	1	0	1	0
1244	0	0	0	NA		1244	0	0	0	0		1244	1	0	1	0
1245	1	1	1	1		1245	0	0	0	0		1245	1	0	1	0
1246	0	0	0	NA		1246	0	0	0	0		1246	0	0	0	0
1247	0	0	0	NA		1247	0	0	0	0		1247	0	0	0	0
1248	0	0	0	NA		1248	0	0	0	0		1248	0	0	0	0
1249	0	0	0	NA		1249	0	0	0	0		1249	0	0	0	0
1250	0	0	0	NA		1250	0	0	0	0		1250	0	0	0	0
1251	0	0	0	NA		1251	0	0	0	0		1251	0	0	0	0
1252	0	0	0	NA		1252	0	0	0	0		1252	0	0	0	0
1253	0	0	0	NA		1253	0	0	0	0		1253	0	0	0	0
1254	0	0	0	NA		1254	0	0	0	0		1254	0	0	0	0
1255	0	0	0	NA		1255	0	0	0	0		1255	1	0	1	0
1256	1	1	0	1		1256	0	0	0	0		1256	1	0	1	0
1257	0	0	0	NA		1257	0	0	0	0		1257	1	1	0	1
1258	0	0	0	NA		1258	0	0	0	0		1258	0	0	0	0
1259	0	0	0	NA		1259	0	0	0	0		1259	0	0	0	0
1260	0	0	0	NA		1260	0	0	0	0		1260	0	0	0	0
1261	0	0	0	NA		1261	0	0	0	0		1261	0	0	0	0
1262	0	0	0	NA		1262	0	0	0	0		1262	0	0	0	0
1263	0	0	0	NA		1263	0	0	0	0		1263	0	0	0	0
1264	0	0	0	NA		1264	0	0	0	0		1264	0	0	0	0
1265	0	0	0	NA		1265	0	0	0	0		1265	0	0	0	0
1266	0	0	0	NA		1266	0	0	0	0		1266	0	0	0	0
1267	0	0	0	NA		1267	0	0	0	0		1267	0	0	0	0
1268	0	0	0	NA		1268	0	0	0	0		1268	1	1	1	1
1269	0	0	0	NA		1269	0	0	0	0		1269	0	0	0	0
1270	0	0	0	NA		1270	0	0	0	0		1270	0	0	0	0
1271	0	0	0	NA		1271	1	1	0	1		1271	0	0	0	0
1272	0	0	0	0		1272	1	1	0	1		1272	0	0	0	0
1273	0	0	0	NA		1273	1	1	0	1		1273	0	0	0	0
1274	0	0	0	NA		1274	1	1	0	1		1274	0	0	0	0
1275	1	0	1	NA		1275	1	1	0	1		1275	1	1	0	1
1276	0	0	0	NA		1276	1	1	0	1		1276	1	1	0	1
1277	1	1	0	1		1277	0	0	0	0		1277	0	0	0	0
1278	1	0	1	NA		1278	0	0	0	0		1278	0	0	0	0
1279	0	0	0	NA		1279	0	0	0	0		1279	0	0	0	0
1280	0	0	0	NA		1280	0	0	0	0		1280	0	0	0	0
1281	0	0	0	NA		1281	0	0	0	0		1281	1	1	0	1
1282	0	0	0	NA		1282	0	0	0	0		1282	0	0	0	0
1283	1	0	1	NA		1283	0	0	0	0		1283	0	0	0	0
1284	1	0	1	NA		1284	0	0	0	0		1284	0	0	0	0
1285	0	0	0	NA		1285	0	0	0	0		1285	0	0	0	0
1286	1	1	0	0		1286	1	0	1	0		1286	0	0	0	0
1287	NA	NA	NA	NA		1287	1	1	0	1		1287	0	0	0	0
1288	0	0	0	NA		1288	1	1	0	1		1288	0	0	0	0
1289	1	0	1	0		1289	1	1	0	1		1289	0	0	0	0
1290	0	0	0	0		1290	1	1	0	1		1290	0	0	0	0
1291	0	0	0	NA		1291	1	1	0	0		1291	0	0	0	0
1292	0	0	0	NA		1292	1	1	0	1		1292	0	0	0	0
1293	1	0	1	NA		1293	0	0	0	0		1293	0	0	0	0
1294	0	0	0	NA		1294	0	0	0	0		1294	0	0	0	0
1295	0	0	0	NA		1295	1	1	0	1		1295	0	0	0	0
1296	0	0	0	NA		1296	0	0	0	0		1296	0	0	0	0
1297	0	0	0	NA		1297	0	0	0	0		1297	0	0	0	0
1298	1	1	0	1		1298	0	0	0	0		1298	0	0	0	0
1299	0	0	0	NA		1299	0	0	0	0		1299	0	0	0	0
1300	0	0	0	NA		1300	0	0	0	0		1300	0	0	0	0
1301	1	0	1	NA		1301	0	0	0	0		1301	0	0	0	0
1302	0	0	0	NA		1302	0	0	0	0		1302	1	0	1	0
1303	0	0	0	0		1303	1	0	1	0		1303	0	0	0	0
1304	0	0	0	NA		1304	1	0	1	0		1304	0	0	0	0
1305	0	0	0	NA		1305	1	0	1	0		1305	0	0	0	0
1306	0	0	0	NA		1306	0	0	0	0		1306	0	0	0	0
1307	0	0	0	NA		1307	0	0	0	0		1307	0	0	0	0
1308	0	0	0	NA		1308	0	0	0	0		1308	0	0	0	0
1309	0	0	0	NA		1309	0	0	0	0		1309	0	0	0	0
1310	0	0	0	NA		1310	0	0	0	0		1310	0	0	0	0
1311	0	0	0	NA		1311	0	0	0	0		1311	0	0	0	0
1312	0	0	0	NA		1312	0	0	0	0		1312	0	0	0	0
1313	1	1	0	1		1313	0	0	0	0		1313	0	0	0	0
1314	0	0	0	NA		1314	0	0	0	0		1314	0	0	0	0
1315	0	0	0	NA		1315	0	0	0	0		1315	0	0	0	0
1316	0	0	0	NA		1316	1	0	1	0		1316	0	0	0	0
1317	0	0	0	NA		1317	0	0	0	0		1317	0	0	0	0
1318	1	0	1	NA		1318	0	0	0	0		1318	0	0	0	0
1319	0	0	0	NA		1319	0	0	0	0		1319	0	0	0	0
1320	0	0	0	NA		1320	0	0	0	0		1320	0	0	0	0
1321	0	0	0	NA		1321	0	0	0	0		1321	0	0	0	0
1322	1	1	0	1		1322	0	0	0	0		1322	0	0	0	0
1323	0	0	0	NA		1323	0	0	0	0		1323	0	0	0	0
1324	1	1	0	1		1324	0	0	0	0		1324	1	0	1	0
1325	0	0	0	NA		1325	0	0	0	0		1325	0	0	0	0
1326	0	0	0	NA		1326	0	0	0	0		1326	1	0	1	0
1327	1	1	0	1		1327	0	0	0	0		1327	1	1	0	0
1328	1	0	1	NA		1328	0	0	0	0		1328	0	0	0	0
1329	1	1	0	1		1329	1	1	0	1		1329	0	0	0	0
1330	0	0	0	NA		1330	1	0	1	0		1330	0	0	0	0
1331	0	0	0	NA		1331	1	0	1	0		1331	1	1	0	1
1332	0	0	0	NA		1332	1	1	0	1		1332	0	0	0	0
1333	0	0	0	NA		1333	1	1	0	1		1333	0	0	0	0
1334	0	0	0	NA		1334	0	0	0	0		1334	0	0	0	0
1335	1	0	1	NA		1335	0	0	0	0		1335	0	0	0	0
1336	1	0	1	NA		1336	1	1	0	1		1336	0	0	0	0
1337	0	0	0	NA		1337	0	0	0	0		1337	1	1	1	1
1338	0	0	0	NA		1338	0	0	0	0		1338	0	0	0	0
1339	1	0	1	NA		1339	0	0	0	0		1339	0	0	0	0
1340	0	0	0	NA		1340	0	0	0	0		1340	0	0	0	0
1341	0	0	0	NA		1341	0	0	0	0		1341	0	0	0	0
1342	1	1	0	1		1342	1	0	1	0		1342	0	0	0	0
1343	1	0	1	NA		1343	0	0	0	0		1343	0	0	0	0
1344	1	1	0	1		1344	1	0	1	0		1344	0	0	0	0
1345	0	0	0	NA		1345	1	0	1	0		1345	0	0	0	0
1346	0	0	0	NA		1346	0	0	0	0		1346	0	0	0	0
1347	0	0	0	NA		1347	0	0	0	0		1347	0	0	0	0
1348	1	0	1	NA		1348	0	0	0	0		1348	0	0	0	0
1349	1	1	0	1		1349	0	0	0	0		1349	0	0	0	0
1350	0	0	0	NA		1350	0	0	0	0		1350	0	0	0	0
1351	0	0	0	NA		1351	0	0	0	0		1351	0	0	0	0
1352	0	0	0	NA		1352	0	0	0	0		1352	0	0	0	0
1353	0	0	0	NA		1353	0	0	0	0		1353	0	0	0	0
1354	0	0	0	NA		1354	0	0	0	0		1354	1	1	1	1
1355	0	0	0	NA		1355	0	0	0	0		1355	0	0	0	0
1356	1	0	1	NA		1356	0	0	0	0		1356	0	0	0	0
1357	0	0	0	NA		1357	0	0	0	0		1357	0	0	0	0
1358	1	0	1	NA		1358	0	0	0	0		1358	0	0	0	0
1359	1	0	1	NA		1359	1	1	0	1		1359	0	0	0	0
1360	0	0	0	NA		1360	0	0	0	0		1360	0	0	0	0
1361	0	0	0	NA		1361	0	0	0	0		1361	0	0	0	0
1362	0	0	0	NA		1362	0	0	0	0		1362	0	0	0	0
1363	1	0	1	NA		1363	0	0	0	0		1363	0	0	0	0
1364	0	0	0	NA		1364	0	0	0	0		1364	0	0	0	0
1365	0	0	0	NA		1365	0	0	0	0		1365	0	0	0	0
1366	0	0	0	NA		1366	0	0	0	0		1366	0	0	0	0
1367	0	0	0	NA		1367	0	0	0	0		1367	0	0	0	0
1368	0	0	0	NA		1368	0	0	0	0		1368	0	0	0	0
1369	1	0	1	NA		1369	0	0	0	0		1369	0	0	0	0
1370	1	0	1	NA		1370	0	0	0	0		1370	0	0	0	0
1371	0	0	0	NA		1371	0	0	0	0		1371	0	0	0	0
1372	1	1	0	1		1372	0	0	0	0		1372	0	0	0	0
1373	1	1	0	1		1373	0	0	0	0		1373	0	0	0	0
1374	1	1	0	1		1374	0	0	0	0		1374	0	0	0	0
1375	1	1	0	1		1375	1	1	0	0		1375	0	0	0	0
1376	0	0	0	NA		1376	1	1	0	0		1376	0	0	0	0
1377	0	0	0	NA		1377	0	0	0	0		1377	0	0	0	0
1378	0	0	0	NA		1378	0	0	0	0		1378	1	0	1	0
1379	0	0	0	NA		1379	0	0	0	0		1379	1	0	1	0
1380	0	0	0	NA		1380	0	0	0	0		1380	1	0	1	0
1381	0	0	0	NA		1381	1	1	0	0		1381	1	0	1	0
1382	1	0	1	NA		1382	0	0	0	0		1382	1	0	1	0
1383	1	1	0	1		1383	1	1	0	1		1383	0	0	0	0
1384	0	0	0	NA		1384	0	0	0	0		1384	1	0	1	0
1385	0	0	0	NA		1385	0	0	0	0		1385	1	0	1	0
1386	0	0	0	0		1386	0	0	0	0		1386	0	0	0	0
1387	0	0	0	NA		1387	0	0	0	0		1387	0	0	0	0
1388	0	0	0	NA		1388	0	0	0	0		1388	0	0	0	0
1389	0	0	0	NA		1389	0	0	0	0		1389	0	0	0	0
1390	0	0	0	NA		1390	0	0	0	0		1390	0	0	0	0
1391	1	1	0	1		1391	1	1	0	1		1391	0	0	0	0
1392	0	0	0	NA		1392	0	0	0	0		1392	0	0	0	0
1393	0	0	0	NA		1393	0	0	0	0		1393	0	0	0	0
1394	0	0	0	NA		1394	0	0	0	0		1394	0	0	0	0
1395	0	0	0	NA		1395	1	1	0	0		1395	0	0	0	0
1396	0	0	0	NA		1396	0	0	0	0		1396	0	0	0	0
1397	1	1	1	1		1397	0	0	0	0		1397	0	0	0	0
1398	0	0	0	NA		1398	0	0	0	0		1398	0	0	0	0
1399	0	0	0	NA		1399	0	0	0	0		1399	0	0	0	0
1400	1	1	0	1		1400	0	0	0	0		1400	1	1	0	1
1401	0	0	0	NA		1401	0	0	0	0		1401	1	0	1	0
1402	0	0	0	NA		1402	0	0	0	0		1402	1	0	1	0
1403	1	1	0	1		1403	0	0	0	0		1403	1	1	0	0
1404	0	0	0	NA		1404	0	0	0	0		1404	0	0	0	0
1405	0	0	0	NA		1405	1	0	1	0		1405	0	0	0	0
1406	0	0	0	NA		1406	0	0	0	0		1406	0	0	0	0
1407	0	0	0	0		1407	0	0	0	0		1407	0	0	0	0
1408	0	0	0	NA		1408	0	0	0	0		1408	0	0	0	0
1409	0	0	0	NA		1409	0	0	0	0		1409	0	0	0	0
1410	0	0	0	NA		1410	0	0	0	0		1410	0	0	0	0
1411	0	0	0	NA		1411	1	1	0	1		1411	0	0	0	0
1412	1	0	1	NA		1412	0	0	0	0		1412	0	0	0	0
1413	1	1	0	1		1413	1	0	1	0		1413	0	0	0	0
1414	0	0	0	NA		1414	0	0	0	0		1414	0	0	0	0
1415	1	1	0	1		1415	0	0	0	0		1415	0	0	0	0
1416	0	0	0	NA		1416	0	0	0	0		1416	0	0	0	0
1417	0	0	0	NA		1417	0	0	0	0		1417	0	0	0	0
1418	1	0	1	NA		1418	0	0	0	0		1418	0	0	0	0
1419	0	0	0	NA		1419	0	0	0	0		1419	1	1	0	1
1420	0	0	0	NA		1420	0	0	0	0		1420	0	0	0	0
1421	0	0	0	NA		1421	0	0	0	0		1421	1	1	0	1
1422	1	1	0	1		1422	0	0	0	0		1422	1	0	1	0
1423	1	1	0	1		1423	0	0	0	0		1423	0	0	0	0
1424	0	0	0	NA		1424	0	0	0	0		1424	1	1	0	0
1425	0	0	0	NA		1425	0	0	0	0		1425	0	0	0	0
1426	0	0	0	NA		1426	0	0	0	0		1426	0	0	0	0
1427	1	1	0	0		1427	0	0	0	0		1427	0	0	0	0
1428	0	0	0	NA		1428	0	0	0	0		1428	0	0	0	0
1429	0	0	0	NA		1429	0	0	0	0		1429	1	0	1	0
1430	1	0	1	NA		1430	0	0	0	0		1430	1	0	1	0
1431	1	1	0	0		1431	0	0	0	0		1431	0	0	0	0
1432	0	0	0	NA		1432	0	0	0	0		1432	0	0	0	0
1433	0	0	0	NA		1433	0	0	0	0		1433	0	0	0	0
1434	0	0	0	NA		1434	1	0	1	0		1434	0	0	0	0
1435	0	0	0	NA		1435	0	0	0	0		1435	1	0	1	0
1436	0	0	0	NA		1436	1	0	1	0		1436	0	0	0	0
1437	0	0	0	NA		1437	0	0	0	0		1437	0	0	0	0
1438	0	0	0	NA		1438	0	0	0	0		1438	0	0	0	0
1439	1	0	1	NA		1439	0	0	0	0		1439	0	0	0	0
1440	0	0	0	NA		1440	0	0	0	0		1440	0	0	0	0
1441	1	1	0	1		1441	0	0	0	0		1441	0	0	0	0
1442	0	0	0	NA		1442	1	1	1	0		1442	0	0	0	0
1443	0	0	0	NA		1443	1	0	1	0		1443	0	0	0	0
1444	0	0	0	NA		1444	1	0	1	0		1444	0	0	0	0
1445	0	0	0	NA		1445	0	0	0	0		1445	0	0	0	0
1446	0	0	0	NA		1446	1	0	1	0		1446	0	0	0	0
1447	0	0	0	NA		1447	1	0	1	0		1447	1	1	0	1
1448	0	0	0	NA		1448	1	1	0	1		1448	1	1	0	1
1449	0	0	0	NA		1449	0	0	0	0		1449	1	1	0	1
1450	0	0	0	NA		1450	1	1	0	1		1450	1	1	0	1
1451	0	0	0	NA		1451	0	0	0	0		1451	0	0	0	0
1452	0	0	0	NA		1452	0	0	0	0		1452	0	0	0	0
1453	1	1	0	1		1453	1	1	0	1		1453	1	0	1	0
1454	0	0	0	NA		1454	0	0	0	0		1454	0	0	0	0
1455	0	0	0	NA		1455	0	0	0	0		1455	0	0	0	0
1456	0	0	0	NA		1456	0	0	0	0		1456	0	0	0	0
1457	0	0	0	NA		1457	0	0	0	0		1457	0	0	0	0
1458	0	0	0	NA		1458	0	0	0	0		1458	0	0	0	0
1459	0	0	0	NA		1459	0	0	0	0		1459	0	0	0	0
1460	0	0	0	NA		1460	0	0	0	0		1460	0	0	0	0
1461	0	0	0	NA		1461	0	0	0	0		1461	0	0	0	0
1462	1	1	0	1		1462	0	0	0	0		1462	0	0	0	0
1463	0	0	0	NA		1463	0	0	0	0		1463	0	0	0	0
1464	0	0	0	NA		1464	0	0	0	0		1464	0	0	0	0
1465	0	0	0	NA		1465	0	0	0	0		1465	1	0	1	0
1466	1	1	0	1		1466	0	0	0	0		1466	0	0	0	0
1467	1	1	0	1		1467	0	0	0	0		1467	0	0	0	0
1468	0	0	0	NA		1468	0	0	0	0		1468	0	0	0	0
1469	NA	NA	NA	NA		1469	0	0	0	0		1469	0	0	0	0
1470	1	1	0	1		1470	0	0	0	0		1470	0	0	0	0
1471	0	0	0	NA		1471	0	0	0	0		1471	0	0	0	0
1472	1	1	0	1		1472	0	0	0	0		1472	0	0	0	0
1473	0	0	0	NA		1473	0	0	0	0		1473	0	0	0	0
1474	0	0	0	NA		1474	1	1	0	1		1474	0	0	0	0
1475	0	0	0	NA		1475	1	1	0	1		1475	0	0	0	0
1476	0	0	0	NA		1476	1	1	0	1		1476	0	0	0	0
1477	0	0	0	NA		1477	1	1	0	1		1477	0	0	0	0
1478	1	0	1	NA		1478	1	1	0	1		1478	0	0	0	0
1479	1	1	0	1		1479	0	0	0	0		1479	1	1	0	0
1480	0	0	0	NA		1480	0	0	0	0		1480	0	0	0	0
1481	0	0	0	NA		1481	0	0	0	0		1481	1	1	0	0
1482	1	0	1	NA		1482	0	0	0	0		1482	1	1	0	1
1483	0	0	0	NA		1483	0	0	0	0		1483	0	0	0	0
1484	0	0	0	NA		1484	0	0	0	0		1484	1	0	1	0
1485	1	1	0	0		1485	0	0	0	0		1485	1	0	1	0
1486	0	0	0	NA		1486	0	0	0	0		1486	1	0	1	0
1487	0	0	0	NA		1487	0	0	0	0		1487	1	0	1	0
1488	0	0	0	NA		1488	0	0	0	0		1488	1	0	1	0
1489	0	0	0	NA		1489	0	0	0	0		1489	0	0	0	0
1490	1	1	0	0		1490	0	0	0	0		1490	1	1	0	1
1491	1	1	0	1		1491	0	0	0	0		1491	1	1	0	1
1492	1	1	0	1		1492	0	0	0	0		1492	0	0	0	0
1493	0	0	0	NA		1493	0	0	0	0		1493	1	1	0	1
1494	1	0	1	NA		1494	0	0	0	0		1494	0	0	0	0
1495	0	0	0	NA		1495	0	0	0	0		1495	0	0	0	0
1496	0	0	0	NA		1496	0	0	0	0		1496	0	0	0	0
1497	0	0	0	NA		1497	0	0	0	0		1497	0	0	0	0
1498	0	0	0	NA		1498	0	0	0	0		1498	0	0	0	0
1499	0	0	0	NA		1499	0	0	0	0		1499	0	0	0	0
1500	0	0	0	NA		1500	0	0	0	0		1500	0	0	0	0
1501	0	0	0	NA		1501	0	0	0	0		1501	0	0	0	0
1502	0	0	0	NA		1502	0	0	0	0		1502	0	0	0	0
1503	0	0	0	NA		1503	0	0	0	0		1503	0	0	0	0
1504	0	0	0	NA		1504	0	0	0	0		1504	0	0	0	0
1505	0	0	0	NA		1505	1	1	0	1		1505	0	0	0	0
1506	0	0	0	NA		1506	1	1	0	1		1506	0	0	0	0
1507	0	0	0	NA		1507	1	1	0	1		1507	0	0	0	0
1508	0	0	0	NA		1508	1	1	0	1		1508	0	0	0	0
1509	0	0	0	NA		1509	1	1	0	1		1509	0	0	0	0
1510	0	0	0	NA		1510	1	1	0	1		1510	0	0	0	0
1511	0	0	0	NA		1511	0	0	0	0		1511	0	0	0	0
1512	1	0	1	NA		1512	0	0	0	0		1512	0	0	0	0
1513	1	0	1	NA		1513	0	0	0	0		1513	0	0	0	0
1514	0	0	0	NA		1514	0	0	0	0		1514	0	0	0	0
1515	0	0	0	NA		1515	0	0	0	0		1515	1	1	0	1
1516	1	1	0	0		1516	0	0	0	0		1516	0	0	0	0
1517	0	0	0	NA		1517	0	0	0	0		1517	1	0	1	0
1518	0	0	0	NA		1518	0	0	0	0		1518	1	1	0	1
1519	0	0	0	NA		1519	0	0	0	0		1519	1	1	0	1
1520	0	0	0	NA		1520	0	0	0	0		1520	1	1	0	1
1521	0	0	0	NA		1521	1	1	0	1		1521	1	1	0	1
1522	1	0	1	NA		1522	1	1	0	1		1522	1	1	0	1
1523	0	0	0	NA		1523	0	0	0	0		1523	1	1	0	1
1524	0	0	0	NA		1524	1	1	1	0		1524	0	0	0	0
1525	0	0	0	NA		1525	1	1	0	1		1525	0	0	0	0
1526	0	0	0	NA		1526	0	0	0	0		1526	0	0	0	0
1527	0	0	0	NA		1527	0	0	0	0		1527	0	0	0	0
1528	0	0	0	NA		1528	1	1	0	1		1528	0	0	0	0
1529	0	0	0	NA		1529	0	0	0	0		1529	0	0	0	0
1530	0	0	0	NA		1530	0	0	0	0		1530	0	0	0	0
1531	0	0	0	NA		1531	0	0	0	0		1531	0	0	0	0
1532	0	0	0	NA		1532	0	0	0	0		1532	1	0	1	0
1533	1	1	0	1		1533	0	0	0	0		1533	0	0	0	0
1534	1	1	0	1		1534	0	0	0	0		1534	0	0	0	0
1535	0	0	0	NA		1535	0	0	0	0		1535	0	0	0	0
1536	1	0	1	NA		1536	1	0	1	0		1536	0	0	0	0
1537	0	0	0	NA		1537	1	0	1	0		1537	0	0	0	0
1538	0	0	0	NA		1538	1	0	1	0		1538	0	0	0	0
1539	0	0	0	NA		1539	0	0	0	0		1539	0	0	0	0
1540	0	0	0	NA		1540	0	0	0	0		1540	0	0	0	0
1541	0	0	0	NA		1541	0	0	0	0		1541	0	0	0	0
1542	1	1	0	1		1542	0	0	0	0		1542	0	0	0	0
1543	0	0	0	NA		1543	0	0	0	0		1543	0	0	0	0
1544	1	0	1	NA		1544	0	0	0	0		1544	0	0	0	0
1545	1	0	1	0		1545	0	0	0	0		1545	0	0	0	0
1546	1	0	1	NA		1546	1	1	0	1		1546	0	0	0	0
1547	0	0	0	NA		1547	1	0	1	0		1547	0	0	0	0
1548	0	0	0	NA		1548	0	0	0	0		1548	0	0	0	0
1549	NA	NA	NA	NA		1549	0	0	0	0		1549	0	0	0	0
1550	0	0	0	NA		1550	1	0	1	0		1550	0	0	0	0
1551	1	1	1	1		1551	0	0	0	0		1551	0	0	0	0
1552	1	1	0	1		1552	0	0	0	0		1552	0	0	0	0
1553	1	0	1	NA		1553	0	0	0	0		1553	0	0	0	0
1554	0	0	0	NA		1554	0	0	0	0		1554	0	0	0	0
1555	1	0	1	NA		1555	1	0	1	0		1555	0	0	0	0
1556	0	0	0	NA		1556	0	0	0	0		1556	0	0	0	0
1557	0	0	0	NA		1557	0	0	0	0		1557	0	0	0	0
1558	0	0	0	NA		1558	0	0	0	0		1558	0	0	0	0
1559	1	0	1	NA		1559	0	0	0	0		1559	0	0	0	0
1560	0	0	0	NA		1560	0	0	0	0		1560	1	1	0	1
1561	0	0	0	NA		1561	0	0	0	0		1561	0	0	0	0
1562	0	0	0	NA		1562	0	0	0	0		1562	1	1	0	1
1563	0	0	0	0		1563	0	0	0	0		1563	0	0	0	0
1564	1	1	0	0		1564	1	1	0	1		1564	1	1	0	1
1565	0	0	0	NA		1565	1	1	0	1		1565	1	1	0	1
1566	1	0	1	NA		1566	1	1	0	1		1566	1	1	0	1
1567	1	1	0	1		1567	1	1	0	1		1567	1	1	0	1
1568	0	0	0	NA		1568	0	0	0	0		1568	1	1	0	1
1569	0	0	0	NA		1569	0	0	0	0		1569	0	0	0	0
1570	0	0	0	NA		1570	0	0	0	0		1570	0	0	0	0
1571	0	0	0	NA		1571	0	0	0	0		1571	0	0	0	0
1572	1	0	1	0		1572	0	0	0	0		1572	1	1	0	1
1573	0	0	0	NA		1573	1	1	0	0		1573	0	0	0	0
1574	0	0	0	NA		1574	0	0	0	0		1574	0	0	0	0
1575	0	0	0	NA		1575	0	0	0	0		1575	0	0	0	0
1576	0	0	0	NA		1576	0	0	0	0		1576	0	0	0	0
1577	0	0	0	NA		1577	0	0	0	0		1577	0	0	0	0
1578	0	0	0	NA		1578	0	0	0	0		1578	0	0	0	0
1579	0	0	0	NA		1579	0	0	0	0		1579	0	0	0	0
1580	1	1	0	1		1580	0	0	0	0		1580	0	0	0	0
1581	0	0	0	NA		1581	0	0	0	0		1581	0	0	0	0
1582	0	0	0	NA		1582	0	0	0	0		1582	0	0	0	0
1583	0	0	0	NA		1583	1	1	0	0		1583	0	0	0	0
1584	0	0	0	NA		1584	1	1	0	0		1584	0	0	0	0
1585	1	1	0	1		1585	0	0	0	0		1585	0	0	0	0
1586	1	0	1	NA		1586	0	0	0	0		1586	1	0	1	0
1587	0	0	0	NA		1587	1	1	0	1		1587	0	0	0	0
1588	1	1	0	1		1588	0	0	0	0		1588	0	0	0	0
1589	0	0	0	NA		1589	0	0	0	0		1589	0	0	0	0
1590	0	0	0	NA		1590	0	0	0	0		1590	0	0	0	0
1591	1	1	0	0		1591	0	0	0	0		1591	1	0	1	0
1592	0	0	0	NA		1592	0	0	0	0		1592	0	0	0	0
1593	0	0	0	NA		1593	0	0	0	0		1593	0	0	0	0
1594	0	0	0	NA		1594	0	0	0	0		1594	1	1	0	1
1595	0	0	0	NA		1595	0	0	0	0		1595	0	0	0	0
1596	0	0	0	NA		1596	0	0	0	0		1596	0	0	0	0
1597	0	0	0	NA		1597	1	1	0	1		1597	0	0	0	0
1598	1	0	1	NA		1598	1	1	0	1		1598	0	0	0	0
1599	0	0	0	NA		1599	0	0	0	0		1599	0	0	0	0
1600	0	0	0	NA		1600	0	0	0	0		1600	0	0	0	0
1601	0	0	0	NA		1601	1	1	0	1		1601	0	0	0	0
1602	1	1	0	1		1602	1	0	1	0		1602	0	0	0	0
1603	1	1	0	0		1603	0	0	0	0		1603	1	0	1	0
1604	0	0	0	NA		1604	0	0	0	0		1604	0	0	0	0
1605	1	1	1	1		1605	1	0	1	0		1605	0	0	0	0
1606	1	0	1	0		1606	1	0	1	0		1606	0	0	0	0
1607	0	0	0	NA		1607	1	0	1	0		1607	0	0	0	0
1608	1	1	0	1		1608	0	0	0	0		1608	0	0	0	0
1609	1	1	1	1		1609	0	0	0	0		1609	0	0	0	0
1610	0	0	0	NA		1610	0	0	0	0		1610	0	0	0	0
1611	0	0	0	NA		1611	0	0	0	0		1611	0	0	0	0
1612	0	0	0	0		1612	0	0	0	0		1612	0	0	0	0
1613	1	0	1	NA		1613	0	0	0	0		1613	0	0	0	0
1614	0	0	0	NA		1614	0	0	0	0		1614	0	0	0	0
1615	0	0	0	NA		1615	0	0	0	0		1615	0	0	0	0
1616	0	0	0	NA		1616	0	0	0	0		1616	1	1	0	1
1617	0	0	0	NA		1617	0	0	0	0		1617	0	0	0	0
1618	0	0	0	NA		1618	0	0	0	0		1618	0	0	0	0
1619	0	0	0	NA		1619	0	0	0	0		1619	0	0	0	0
1620	1	0	1	NA		1620	0	0	0	0		1620	0	0	0	0
1621	0	0	0	NA		1621	0	0	0	0		1621	0	0	0	0
1622	1	1	0	1		1622	0	0	0	0		1622	0	0	0	0
1623	1	0	1	NA		1623	0	0	0	0		1623	0	0	0	0
1624	0	0	0	NA		1624	0	0	0	0		1624	0	0	0	0
1625	1	1	0	1		1625	0	0	0	0		1625	0	0	0	0
1626	1	0	1	NA		1626	1	1	0	0		1626	0	0	0	0
1627	0	0	0	NA		1627	0	0	0	0		1627	0	0	0	0
1628	1	1	0	1		1628	0	0	0	0		1628	0	0	0	0
1629	1	1	0	1		1629	0	0	0	0		1629	1	1	0	1
1630	0	0	0	0		1630	0	0	0	0		1630	0	0	0	0
1631	0	0	0	NA		1631	0	0	0	0		1631	0	0	0	0
1632	0	0	0	NA		1632	0	0	0	0		1632	1	1	0	1
1633	0	0	0	NA		1633	0	0	0	0		1633	0	0	0	0
1634	0	0	0	NA		1634	0	0	0	0		1634	0	0	0	0
1635	1	1	0	1		1635	0	0	0	0		1635	0	0	0	0
1636	0	0	0	NA		1636	0	0	0	0		1636	0	0	0	0
1637	0	0	0	NA		1637	0	0	0	0		1637	0	0	0	0
1638	1	1	0	1		1638	0	0	0	0		1638	0	0	0	0
1639	0	0	0	NA		1639	1	0	1	0		1639	0	0	0	0
1640	1	1	0	1		1640	0	0	0	0		1640	0	0	0	0
1641	0	0	0	NA		1641	0	0	0	0		1641	0	0	0	0
1642	0	0	0	NA		1642	0	0	0	0		1642	0	0	0	0
1643	0	0	0	0		1643	0	0	0	0		1643	0	0	0	0
1644	0	0	0	NA		1644	0	0	0	0		1644	0	0	0	0
1645	0	0	0	NA		1645	0	0	0	0		1645	0	0	0	0
1646	0	0	0	NA		1646	1	1	0	1		1646	0	0	0	0
1647	0	0	0	NA		1647	0	0	0	0		1647	0	0	0	0
1648	1	1	0	1		1648	0	0	0	0		1648	0	0	0	0
1649	0	0	0	NA		1649	0	0	0	0		1649	1	1	0	0
1650	0	0	0	NA		1650	0	0	0	0		1650	0	0	0	0
1651	1	0	1	NA		1651	0	0	0	0		1651	0	0	0	0
1652	0	0	0	NA		1652	0	0	0	0		1652	0	0	0	0
1653	0	0	0	NA		1653	1	1	0	0		1653	0	0	0	0
1654	0	0	0	NA		1654	1	1	0	0		1654	0	0	0	0
1655	0	0	0	NA		1655	1	1	0	0		1655	0	0	0	0
1656	0	0	0	NA		1656	1	1	0	1		1656	0	0	0	0
1657	0	0	0	NA		1657	1	1	0	1		1657	0	0	0	0
1658	0	0	0	NA		1658	0	0	0	0		1658	0	0	0	0
1659	0	0	0	NA		1659	1	1	1	1		1659	0	0	0	0
1660	0	0	0	NA		1660	0	0	0	0		1660	0	0	0	0
1661	0	0	0	NA		1661	0	0	0	0		1661	0	0	0	0
1662	0	0	0	NA		1662	0	0	0	0		1662	0	0	0	0
1663	0	0	0	NA		1663	0	0	0	0		1663	0	0	0	0
1664	0	0	0	NA		1664	0	0	0	0		1664	1	1	0	0
1665	NA	NA	NA	NA		1665	0	0	0	0		1665	0	0	0	0
1666	0	0	0	NA		1666	0	0	0	0		1666	0	0	0	0
1667	0	0	0	NA		1667	0	0	0	0		1667	0	0	0	0
1668	0	0	0	NA		1668	0	0	0	0		1668	0	0	0	0
1669	0	0	0	NA		1669	0	0	0	0		1669	0	0	0	0
1670	0	0	0	NA		1670	0	0	0	0		1670	0	0	0	0
1671	1	1	0	0		1671	0	0	0	0		1671	0	0	0	0
1672	0	0	0	NA		1672	0	0	0	0		1672	0	0	0	0
1673	0	0	0	NA		1673	0	0	0	0		1673	0	0	0	0
1674	0	0	0	NA		1674	0	0	0	0		1674	0	0	0	0
1675	0	0	0	NA		1675	0	0	0	0		1675	0	0	0	0
1676	0	0	0	NA		1676	1	1	0	0		1676	0	0	0	0
1677	1	0	1	NA		1677	0	0	0	0		1677	0	0	0	0
1678	0	0	0	NA		1678	0	0	0	0		1678	0	0	0	0
1679	1	1	0	1		1679	0	0	0	0		1679	0	0	0	0
1680	0	0	0	NA		1680	0	0	0	0		1680	0	0	0	0
1681	1	1	0	1		1681	0	0	0	0		1681	0	0	0	0
1682	0	0	0	NA		1682	1	0	1	0		1682	0	0	0	0
1683	1	1	0	1		1683	0	0	0	0		1683	0	0	0	0
1684	0	0	0	NA		1684	0	0	0	0		1684	0	0	0	0
1685	0	0	0	NA		1685	0	0	0	0		1685	0	0	0	0
1686	1	0	1	NA		1686	0	0	0	0		1686	0	0	0	0
1687	1	1	0	0		1687	0	0	0	0		1687	0	0	0	0
1688	0	0	0	NA		1688	0	0	0	0		1688	0	0	0	0
1689	0	0	0	NA		1689	0	0	0	0		1689	0	0	0	0
1690	1	1	0	1		1690	0	0	0	0		1690	0	0	0	0
1691	1	1	0	1		1691	0	0	0	0		1691	0	0	0	0
1692	0	0	0	NA		1692	0	0	0	0		1692	0	0	0	0
1693	1	0	1	NA		1693	0	0	0	0		1693	0	0	0	0
1694	0	0	0	NA		1694	0	0	0	0		1694	0	0	0	0
1695	0	0	0	NA		1695	0	0	0	0		1695	0	0	0	0
1696	0	0	0	NA		1696	0	0	0	0		1696	0	0	0	0
1697	1	0	1	NA		1697	0	0	0	0		1697	0	0	0	0
1698	1	1	0	1		1698	1	1	0	0		1698	0	0	0	0
1699	0	0	0	NA		1699	0	0	0	0		1699	0	0	0	0
1700	0	0	0	NA		1700	1	1	0	1		1700	1	1	1	1
1701	0	0	0	NA		1701	0	0	0	0		1701	0	0	0	0
1702	0	0	0	NA		1702	0	0	0	0		1702	0	0	0	0
1703	0	0	0	NA		1703	0	0	0	0		1703	0	0	0	0
1704	0	0	0	NA		1704	0	0	0	0		1704	0	0	0	0
1705	0	0	0	NA		1705	0	0	0	0		1705	1	0	1	0
1706	0	0	0	NA		1706	1	1	0	1		1706	1	0	1	0
1707	0	0	0	NA		1707	1	1	0	1		1707	1	0	1	0
1708	0	0	0	0		1708	0	0	0	0		1708	1	0	1	0
1709	0	0	0	NA		1709	0	0	0	0		1709	1	0	1	0
1710	1	0	1	0		1710	0	0	0	0		1710	0	0	0	0
1711	0	0	0	NA		1711	0	0	0	0		1711	0	0	0	0
1712	0	0	0	NA		1712	0	0	0	0		1712	0	0	0	0
1713	1	1	0	1		1713	0	0	0	0		1713	0	0	0	0
1714	0	0	0	NA		1714	0	0	0	0		1714	0	0	0	0
1715	1	1	0	0		1715	0	0	0	0		1715	0	0	0	0
1716	0	0	0	NA		1716	0	0	0	0		1716	1	1	0	1
1717	1	1	0	1		1717	0	0	0	0		1717	0	0	0	0
1718	0	0	0	NA		1718	0	0	0	0		1718	0	0	0	0
1719	1	0	1	NA		1719	0	0	0	0		1719	0	0	0	0
1720	0	0	0	NA		1720	0	0	0	0		1720	0	0	0	0
1721	1	1	0	1		1721	0	0	0	0		1721	0	0	0	0
1722	0	0	0	NA		1722	0	0	0	0		1722	1	1	0	1
1723	0	0	0	NA		1723	0	0	0	0		1723	1	1	0	1
1724	0	0	0	NA		1724	0	0	0	0		1724	1	0	1	0
1725	0	0	0	NA		1725	0	0	0	0		1725	1	0	1	0
1726	0	0	0	0		1726	0	0	0	0		1726	1	1	0	0
1727	0	0	0	NA		1727	0	0	0	0		1727	1	1	0	0
1728	0	0	0	NA		1728	0	0	0	0		1728	1	0	1	0
1729	0	0	0	0		1729	0	0	0	0		1729	0	0	0	0
1730	0	0	0	NA		1730	0	0	0	0		1730	0	0	0	0
1731	0	0	0	NA		1731	0	0	0	0		1731	0	0	0	0
1732	0	0	0	0		1732	1	0	1	0		1732	0	0	0	0
1733	1	1	0	1		1733	1	0	1	0		1733	0	0	0	0
1734	0	0	0	NA		1734	1	0	1	0		1734	0	0	0	0
1735	0	0	0	NA		1735	0	0	0	0		1735	0	0	0	0
1736	0	0	0	NA		1736	1	1	0	1		1736	0	0	0	0
1737	1	1	0	0		1737	1	1	0	1		1737	0	0	0	0
1738	0	0	0	NA		1738	0	0	0	0		1738	0	0	0	0
1739	1	1	0	1		1739	1	0	1	0		1739	0	0	0	0
1740	0	0	0	NA		1740	1	0	1	0		1740	1	0	1	0
1741	0	0	0	NA		1741	1	1	0	0		1741	0	0	0	0
1742	0	0	0	NA		1742	0	0	0	0		1742	0	0	0	0
1743	0	0	0	NA		1743	0	0	0	0		1743	0	0	0	0
1744	0	0	0	NA		1744	0	0	0	0		1744	0	0	0	0
1745	0	0	0	NA		1745	0	0	0	0		1745	0	0	0	0
1746	0	0	0	NA		1746	0	0	0	0		1746	0	0	0	0
1747	0	0	0	NA		1747	0	0	0	0		1747	0	0	0	0
1748	1	1	0	1		1748	0	0	0	0		1748	0	0	0	0
1749	0	0	0	NA		1749	0	0	0	0		1749	0	0	0	0
1750	0	0	0	NA		1750	0	0	0	0		1750	0	0	0	0
1751	0	0	0	NA		1751	0	0	0	0		1751	0	0	0	0
1752	1	1	0	1		1752	1	1	1	1		1752	1	1	0	0
1753	1	0	1	0		1753	0	0	0	0		1753	1	1	0	0
1754	0	0	0	NA		1754	1	1	0	1		1754	1	1	0	0
1755	0	0	0	0		1755	0	0	0	0		1755	1	1	0	0
1756	0	0	0	NA		1756	0	0	0	0		1756	0	0	0	0
1757	0	0	0	NA		1757	0	0	0	0		1757	0	0	0	0
1758	0	0	0	NA		1758	1	0	1	0		1758	0	0	0	0
1759	0	0	0	NA		1759	0	0	0	0		1759	1	1	0	1
1760	0	0	0	NA		1760	0	0	0	0		1760	1	1	0	1
1761	0	0	0	NA		1761	0	0	0	0		1761	1	1	0	1
1762	0	0	0	NA		1762	0	0	0	0		1762	1	1	0	1
1763	0	0	0	NA		1763	0	0	0	0		1763	1	1	0	1
1764	0	0	0	NA		1764	1	0	1	0		1764	1	1	0	1
1765	0	0	0	NA		1765	1	0	1	0		1765	1	0	1	0
1766	0	0	0	NA		1766	1	0	1	0		1766	1	0	1	0
1767	0	0	0	NA		1767	0	0	0	0		1767	1	0	1	0
1768	0	0	0	NA		1768	0	0	0	0		1768	1	0	1	0
1769	0	0	0	NA		1769	0	0	0	0		1769	1	0	1	0
1770	0	0	0	NA		1770	0	0	0	0		1770	1	0	1	0
1771	0	0	0	NA		1771	0	0	0	0		1771	0	0	0	0
1772	0	0	0	NA		1772	0	0	0	0		1772	0	0	0	0
1773	1	0	1	NA		1773	0	0	0	0		1773	0	0	0	0
1774	0	0	0	NA		1774	0	0	0	0		1774	0	0	0	0
1775	0	0	0	NA		1775	0	0	0	0		1775	1	0	1	0
1776	0	0	0	NA		1776	0	0	0	0		1776	0	0	0	0
1777	1	0	1	NA		1777	0	0	0	0		1777	0	0	0	0
1778	0	0	0	NA		1778	0	0	0	0		1778	0	0	0	0
1779	0	0	0	NA		1779	0	0	0	0		1779	0	0	0	0
1780	0	0	0	NA		1780	1	1	0	1		1780	0	0	0	0
1781	0	0	0	NA		1781	0	0	0	0		1781	0	0	0	0
1782	0	0	0	NA		1782	0	0	0	0		1782	0	0	0	0
1783	1	1	0	1		1783	0	0	0	0		1783	0	0	0	0
1784	0	0	0	NA		1784	0	0	0	0		1784	1	1	0	0
1785	0	0	0	NA		1785	1	0	1	0		1785	1	1	0	0
1786	0	0	0	NA		1786	1	0	1	0		1786	1	1	0	0
1787	0	0	0	NA		1787	0	0	0	0		1787	0	0	0	0
1788	1	1	0	1		1788	0	0	0	0		1788	0	0	0	0
1789	0	0	0	NA		1789	1	0	1	0		1789	0	0	0	0
1790	0	0	0	NA		1790	1	1	0	1		1790	0	0	0	0
1791	0	0	0	NA		1791	1	1	0	1		1791	0	0	0	0
1792	0	0	0	NA		1792	0	0	0	0		1792	0	0	0	0
1793	0	0	0	NA		1793	0	0	0	0		1793	0	0	0	0
1794	0	0	0	0		1794	0	0	0	0		1794	0	0	0	0
1795	0	0	0	NA		1795	0	0	0	0		1795	0	0	0	0
1796	1	0	1	NA		1796	1	1	0	1		1796	0	0	0	0
1797	0	0	0	NA		1797	0	0	0	0		1797	0	0	0	0
1798	1	1	0	1		1798	0	0	0	0		1798	1	1	0	1
1799	1	1	0	1		1799	0	0	0	0		1799	0	0	0	0
1800	0	0	0	NA		1800	0	0	0	0		1800	0	0	0	0
1801	0	0	0	NA		1801	0	0	0	0		1801	0	0	0	0
1802	0	0	0	NA		1802	0	0	0	0		1802	0	0	0	0
1803	0	0	0	NA		1803	0	0	0	0		1803	0	0	0	0
1804	0	0	0	NA		1804	0	0	0	0		1804	0	0	0	0
1805	0	0	0	NA		1805	1	0	1	0		1805	1	0	1	0
1806	0	0	0	NA		1806	0	0	0	0		1806	0	0	0	0
1807	0	0	0	NA		1807	0	0	0	0		1807	0	0	0	0
1808	0	0	0	NA		1808	0	0	0	0		1808	0	0	0	0
1809	0	0	0	0		1809	0	0	0	0		1809	0	0	0	0
1810	0	0	0	NA		1810	0	0	0	0		1810	0	0	0	0
1811	0	0	0	NA		1811	0	0	0	0		1811	0	0	0	0
1812	1	1	0	1		1812	0	0	0	0		1812	0	0	0	0
1813	0	0	0	NA		1813	1	1	0	1		1813	0	0	0	0
1814	0	0	0	NA		1814	1	1	0	1		1814	0	0	0	0
1815	0	0	0	NA		1815	0	0	0	0		1815	0	0	0	0
1816	0	0	0	NA		1816	0	0	0	0		1816	0	0	0	0
1817	0	0	0	NA		1817	0	0	0	0		1817	0	0	0	0
1818	0	0	0	NA		1818	0	0	0	0		1818	0	0	0	0
1819	0	0	0	NA		1819	0	0	0	0		1819	0	0	0	0
1820	0	0	0	NA		1820	0	0	0	0		1820	1	0	1	0
1821	0	0	0	NA		1821	0	0	0	0		1821	0	0	0	0
1822	0	0	0	NA		1822	1	1	0	1		1822	0	0	0	0
1823	0	0	0	0		1823	1	1	0	1		1823	0	0	0	0
1824	0	0	0	NA		1824	1	1	0	1		1824	0	0	0	0
1825	0	0	0	NA		1825	0	0	0	0		1825	0	0	0	0
1826	0	0	0	NA		1826	1	1	0	1		1826	0	0	0	0
1827	0	0	0	NA		1827	0	0	0	0		1827	0	0	0	0
1828	0	0	0	NA		1828	1	0	1	0		1828	0	0	0	0
1829	0	0	0	NA		1829	0	0	0	0		1829	0	0	0	0
1830	0	0	0	NA		1830	0	0	0	0		1830	0	0	0	0
1831	0	0	0	NA		1831	1	0	1	0		1831	0	0	0	0
1832	0	0	0	NA		1832	0	0	0	0		1832	1	1	0	1
1833	0	0	0	NA		1833	0	0	0	0		1833	0	0	0	0
1834	0	0	0	NA		1834	0	0	0	0		1834	0	0	0	0
1835	0	0	0	NA		1835	1	0	1	0		1835	0	0	0	0
1836	0	0	0	NA		1836	0	0	0	0		1836	0	0	0	0
1837	0	0	0	NA		1837	0	0	0	0		1837	0	0	0	0
1838	0	0	0	NA		1838	0	0	0	0		1838	0	0	0	0
1839	0	0	0	NA		1839	1	1	0	0		1839	0	0	0	0
1840	0	0	0	NA		1840	0	0	0	0		1840	0	0	0	0
1841	0	0	0	NA		1841	1	1	0	1		1841	1	0	1	0
1842	0	0	0	NA		1842	0	0	0	0		1842	0	0	0	0
1843	0	0	0	NA		1843	1	0	1	0		1843	0	0	0	0
1844	1	0	1	NA		1844	0	0	0	0		1844	0	0	0	0
1845	0	0	0	NA		1845	1	1	1	0		1845	1	1	0	1
1846	1	0	1	NA		1846	1	0	1	0		1846	0	0	0	0
1847	0	0	0	NA		1847	0	0	0	0		1847	0	0	0	0
1848	0	0	0	NA		1848	1	0	1	0		1848	0	0	0	0
1849	1	1	0	1		1849	1	0	1	0		1849	1	1	1	0
1850	0	0	0	NA		1850	0	0	0	0		1850	0	0	0	0
1851	0	0	0	NA		1851	0	0	0	0		1851	0	0	0	0
1852	0	0	0	NA		1852	0	0	0	0		1852	0	0	0	0
1853	1	1	0	1		1853	0	0	0	0		1853	0	0	0	0
1854	0	0	0	NA		1854	0	0	0	0		1854	0	0	0	0
1855	1	1	0	1		1855	0	0	0	0		1855	0	0	0	0
1856	0	0	0	NA		1856	0	0	0	0		1856	0	0	0	0
1857	0	0	0	NA		1857	1	1	0	1		1857	0	0	0	0
1858	0	0	0	NA		1858	0	0	0	0		1858	0	0	0	0
1859	1	0	1	NA		1859	1	1	0	1		1859	0	0	0	0
1860	0	0	0	NA		1860	0	0	0	0		1860	1	1	0	0
1861	1	1	0	0		1861	0	0	0	0		1861	0	0	0	0
1862	0	0	0	NA		1862	1	0	1	0		1862	0	0	0	0
1863	0	0	0	NA		1863	0	0	0	0		1863	0	0	0	0
1864	0	0	0	NA		1864	0	0	0	0		1864	0	0	0	0
1865	1	1	0	1		1865	0	0	0	0		1865	0	0	0	0
1866	0	0	0	NA		1866	0	0	0	0		1866	0	0	0	0
1867	0	0	0	NA		1867	0	0	0	0		1867	0	0	0	0
1868	0	0	0	NA		1868	0	0	0	0		1868	0	0	0	0
1869	0	0	0	NA		1869	1	1	0	1		1869	1	1	0	1
1870	0	0	0	NA		1870	0	0	0	0		1870	0	0	0	0
1871	1	0	1	NA		1871	0	0	0	0		1871	1	1	0	1
1872	0	0	0	0		1872	1	1	0	1		1872	0	0	0	0
1873	0	0	0	NA		1873	0	0	0	0		1873	0	0	0	0
1874	0	0	0	NA		1874	0	0	0	0		1874	1	0	1	0
1875	0	0	0	NA		1875	0	0	0	0		1875	0	0	0	0
1876	1	0	1	NA		1876	0	0	0	0		1876	0	0	0	0
1877	0	0	0	NA		1877	0	0	0	0		1877	0	0	0	0
1878	0	0	0	NA		1878	0	0	0	0		1878	0	0	0	0
1879	0	0	0	NA		1879	0	0	0	0		1879	0	0	0	0
1880	1	0	1	NA		1880	0	0	0	0		1880	0	0	0	0
1881	0	0	0	NA		1881	0	0	0	0		1881	0	0	0	0
1882	0	0	0	NA		1882	0	0	0	0		1882	0	0	0	0
1883	0	0	0	NA		1883	0	0	0	0		1883	0	0	0	0
1884	0	0	0	NA		1884	0	0	0	0		1884	1	1	0	1
1885	1	1	0	1		1885	0	0	0	0		1885	0	0	0	0
1886	0	0	0	NA		1886	0	0	0	0		1886	0	0	0	0
1887	0	0	0	NA		1887	0	0	0	0		1887	0	0	0	0
1888	0	0	0	NA		1888	0	0	0	0		1888	0	0	0	0
1889	1	1	0	0		1889	0	0	0	0		1889	0	0	0	0
1890	0	0	0	NA		1890	0	0	0	0		1890	0	0	0	0
1891	0	0	0	NA		1891	0	0	0	0		1891	0	0	0	0
1892	1	1	0	1		1892	0	0	0	0		1892	0	0	0	0
1893	1	1	0	1		1893	0	0	0	0		1893	0	0	0	0
1894	1	1	0	1		1894	0	0	0	0		1894	0	0	0	0
1895	0	0	0	NA		1895	0	0	0	0		1895	0	0	0	0
1896	0	0	0	NA		1896	0	0	0	0		1896	0	0	0	0
1897	1	1	0	1		1897	0	0	0	0		1897	0	0	0	0
1898	0	0	0	NA		1898	0	0	0	0		1898	0	0	0	0
1899	0	0	0	NA		1899	0	0	0	0		1899	0	0	0	0
1900	0	0	0	NA		1900	0	0	0	0		1900	0	0	0	0
1901	0	0	0	NA		1901	0	0	0	0		1901	0	0	0	0
1902	0	0	0	NA		1902	0	0	0	0		1902	1	1	0	1
1903	0	0	0	NA		1903	0	0	0	0		1903	0	0	0	0
1904	1	0	1	NA		1904	1	0	1	0		1904	0	0	0	0
1905	0	0	0	NA		1905	0	0	0	0		1905	0	0	0	0
1906	0	0	0	NA		1906	0	0	0	0		1906	1	0	1	0
1907	0	0	0	NA		1907	0	0	0	0		1907	0	0	0	0
1908	0	0	0	NA		1908	0	0	0	0		1908	0	0	0	0
1909	0	0	0	NA		1909	1	0	1	0		1909	0	0	0	0
1910	0	0	0	NA		1910	0	0	0	0		1910	0	0	0	0
1911	1	1	0	1		1911	0	0	0	0		1911	0	0	0	0
1912	0	0	0	NA		1912	0	0	0	0		1912	0	0	0	0
1913	1	0	1	NA		1913	0	0	0	0		1913	0	0	0	0
1914	0	0	0	NA		1914	0	0	0	0		1914	0	0	0	0
1915	0	0	0	NA		1915	0	0	0	0		1915	0	0	0	0
1916	0	0	0	NA		1916	0	0	0	0		1916	0	0	0	0
1917	1	1	0	1		1917	0	0	0	0		1917	0	0	0	0
1918	1	0	1	NA		1918	0	0	0	0		1918	0	0	0	0
1919	0	0	0	NA		1919	1	1	0	1		1919	0	0	0	0
1920	0	0	0	0		1920	0	0	0	0		1920	0	0	0	0
1921	0	0	0	NA		1921	0	0	0	0		1921	0	0	0	0
1922	0	0	0	NA		1922	0	0	0	0		1922	0	0	0	0
1923	0	0	0	NA		1923	0	0	0	0		1923	0	0	0	0
1924	0	0	0	NA		1924	0	0	0	0		1924	0	0	0	0
1925	0	0	0	NA		1925	0	0	0	0		1925	0	0	0	0
1926	0	0	0	NA		1926	1	0	1	0		1926	0	0	0	0
1927	0	0	0	NA		1927	0	0	0	0		1927	0	0	0	0
1928	0	0	0	NA		1928	0	0	0	0		1928	0	0	0	0
1929	0	0	0	NA		1929	0	0	0	0		1929	1	1	0	0
1930	0	0	0	NA		1930	0	0	0	0		1930	0	0	0	0
1931	0	0	0	NA		1931	0	0	0	0		1931	0	0	0	0
1932	0	0	0	NA		1932	1	1	0	1		1932	0	0	0	0
1933	1	1	0	1		1933	0	0	0	0		1933	0	0	0	0
1934	0	0	0	NA		1934	0	0	0	0		1934	0	0	0	0
1935	0	0	0	NA		1935	0	0	0	0		1935	0	0	0	0
1936	0	0	0	NA		1936	1	1	0	1		1936	0	0	0	0
1937	1	1	1	1		1937	1	1	0	1		1937	0	0	0	0
1938	0	0	0	NA		1938	0	0	0	0		1938	1	0	1	0
1939	0	0	0	NA		1939	0	0	0	0		1939	0	0	0	0
1940	0	0	0	NA		1940	0	0	0	0		1940	0	0	0	0
1941	0	0	0	NA		1941	0	0	0	0		1941	1	1	0	0
1942	0	0	0	0		1942	0	0	0	0		1942	0	0	0	0
1943	0	0	0	NA		1943	0	0	0	0		1943	0	0	0	0
1944	0	0	0	NA		1944	0	0	0	0		1944	0	0	0	0
1945	0	0	0	NA		1945	0	0	0	0		1945	0	0	0	0
1946	0	0	0	NA		1946	1	1	0	0		1946	0	0	0	0
1947	0	0	0	NA		1947	0	0	0	0		1947	1	1	0	0
1948	0	0	0	NA		1948	0	0	0	0		1948	1	1	0	0
1949	1	1	1	1		1949	0	0	0	0		1949	1	1	0	0
1950	1	1	0	1		1950	0	0	0	0		1950	0	0	0	0
1951	0	0	0	NA		1951	0	0	0	0		1951	0	0	0	0
1952	0	0	0	NA		1952	0	0	0	0		1952	0	0	0	0
1953	1	0	1	NA		1953	0	0	0	0		1953	0	0	0	0
1954	0	0	0	NA		1954	0	0	0	0		1954	0	0	0	0
1955	NA	NA	NA	NA		1955	0	0	0	0		1955	0	0	0	0
1956	0	0	0	NA		1956	0	0	0	0		1956	0	0	0	0
1957	0	0	0	NA		1957	0	0	0	0		1957	0	0	0	0
1958	0	0	0	NA		1958	0	0	0	0		1958	0	0	0	0
1959	0	0	0	NA		1959	0	0	0	0		1959	0	0	0	0
1960	0	0	0	NA		1960	0	0	0	0		1960	0	0	0	0
1961	1	1	0	0		1961	0	0	0	0		1961	0	0	0	0
1962	0	0	0	NA		1962	0	0	0	0		1962	0	0	0	0
1963	1	1	0	1		1963	0	0	0	0		1963	1	1	0	1
1964	0	0	0	NA		1964	0	0	0	0		1964	0	0	0	0
1965	0	0	0	NA		1965	0	0	0	0		1965	0	0	0	0
1966	0	0	0	NA		1966	0	0	0	0		1966	0	0	0	0
1967	0	0	0	NA		1967	1	1	0	1		1967	0	0	0	0
1968	0	0	0	NA		1968	1	1	0	1		1968	0	0	0	0
1969	0	0	0	NA		1969	1	1	0	1		1969	0	0	0	0
1970	0	0	0	NA		1970	1	1	0	1		1970	1	1	0	1
1971	0	0	0	NA		1971	1	1	0	1		1971	0	0	0	0
1972	1	0	1	NA		1972	0	0	0	0		1972	0	0	0	0
1973	0	0	0	NA		1973	0	0	0	0		1973	0	0	0	0
1974	0	0	0	NA		1974	0	0	0	0		1974	1	1	0	1
1975	0	0	0	NA		1975	0	0	0	0		1975	1	1	0	1
1976	0	0	0	NA		1976	0	0	0	0		1976	0	0	0	0
1977	0	0	0	NA		1977	0	0	0	0		1977	0	0	0	0
1978	0	0	0	NA		1978	0	0	0	0		1978	0	0	0	0
1979	0	0	0	NA		1979	0	0	0	0		1979	0	0	0	0
1980	1	0	1	NA		1980	0	0	0	0		1980	0	0	0	0
1981	0	0	0	NA		1981	0	0	0	0		1981	0	0	0	0
1982	0	0	0	NA		1982	0	0	0	0		1982	0	0	0	0
1983	0	0	0	NA		1983	1	0	1	0		1983	0	0	0	0
1984	0	0	0	NA		1984	1	0	1	0		1984	0	0	0	0
1985	0	0	0	NA		1985	1	0	1	0		1985	0	0	0	0
1986	0	0	0	NA		1986	1	0	1	0		1986	1	1	0	1
1987	0	0	0	NA		1987	0	0	0	0		1987	0	0	0	0
1988	0	0	0	NA		1988	0	0	0	0		1988	0	0	0	0
1989	0	0	0	NA		1989	0	0	0	0		1989	1	0	1	0
1990	0	0	0	NA		1990	0	0	0	0		1990	0	0	0	0
1991	0	0	0	NA		1991	0	0	0	0		1991	0	0	0	0
1992	0	0	0	NA		1992	0	0	0	0		1992	0	0	0	0
1993	0	0	0	NA		1993	1	0	1	0		1993	1	0	1	0
1994	0	0	0	0		1994	0	0	0	0		1994	1	1	0	0
1995	0	0	0	NA		1995	0	0	0	0		1995	0	0	0	0
1996	0	0	0	NA		1996	0	0	0	0		1996	0	0	0	0
1997	0	0	0	NA		1997	0	0	0	0		1997	0	0	0	0
1998	0	0	0	NA		1998	0	0	0	0		1998	0	0	0	0
[truncated: 15,018 more rows]

## Sheet: Table 2
Area-level raw data - frequency of travel from origin to other districts
toBaney	toMalabo	toLuba	toRiaba	origin
0	14	0	2	Baney
0	8	1	0	Baney
0	18	0	3	Baney
15	21	0	1	Baney
NA	NA	NA	NA	Baney
0	41	2	0	Baney
0	22	0	1	Baney
0	6	0	0	Baney
0	5	0	0	Baney
1	19	0	0	Baney
0	2	0	0	Baney
0	11	0	0	Baney
0	0	1	0	Baney
0	1	1	0	Baney
1	32	8	3	Baney
1	1	0	0	Baney
10	21	14	4	Baney
2	14	4	2	Baney
0	5	0	0	Baney
1	42	5	0	Baney
0	4	0	0	Baney
0	4	0	0	Baney
1	23	0	1	Baney
0	9	0	0	Baney
1	13	3	1	Baney
3	162	25	9	Baney
6	22	13	4	Baney
0	1	0	0	Baney
0	3	2	1	Baney
0	0	0	0	Baney
0	1	0	0	Baney
11	134	23	5	Baney
0	1	1	1	Baney
0	0	1	0	Baney
0	4	0	0	Baney
0	5	0	0	Baney
0	19	0	0	Baney
1	0	0	1	Malabo
8	6	6	2	Malabo
0	0	0	0	Malabo
0	0	0	0	Malabo
0	0	4	1	Malabo
0	0	0	0	Malabo
0	0	2	0	Malabo
0	0	0	0	Malabo
0	0	2	0	Malabo
14	2	9	4	Malabo
34	1	25	0	Malabo
0	0	0	0	Malabo
0	0	0	0	Malabo
0	0	0	0	Malabo
0	0	0	0	Malabo
0	0	1	0	Malabo
0	0	0	0	Malabo
13	2	8	2	Malabo
26	1	30	7	Malabo
45	2	35	18	Malabo
40	5	36	13	Malabo
0	0	0	0	Malabo
0	0	0	0	Malabo
0	0	0	0	Malabo
0	0	0	0	Malabo
0	0	1	2	Malabo
4	1	11	4	Malabo
88	0	95	19	Malabo
29	2	34	15	Malabo
21	2	21	8	Malabo
0	0	2	0	Malabo
0	0	0	0	Malabo
0	0	0	0	Malabo
1	0	0	0	Malabo
0	0	0	0	Malabo
4	2	24	3	Malabo
31	1	25	18	Malabo
90	5	44	6	Malabo
7	0	25	3	Malabo
5	3	3	0	Malabo
0	0	0	0	Malabo
0	0	0	0	Malabo
0	0	0	0	Malabo
0	0	0	0	Malabo
2	0	0	0	Malabo
30	0	19	1	Malabo
6	1	25	3	Malabo
20	0	32	2	Malabo
3	0	6	1	Malabo
1	0	5	7	Malabo
5	0	2	1	Malabo
6	3	11	3	Malabo
0	0	0	0	Malabo
0	1	1	1	Malabo
0	3	0	0	Malabo
0	0	0	0	Malabo
0	0	0	0	Malabo
0	0	0	1	Malabo
7	0	1	1	Malabo
3	2	3	0	Malabo
1	0	3	2	Malabo
0	0	1	2	Malabo
2	0	3	0	Malabo
2	1	7	4	Malabo
0	0	0	0	Malabo
0	4	4	1	Malabo
0	0	1	1	Malabo
NA	NA	NA	NA	Malabo
0	0	0	0	Malabo
0	0	0	0	Malabo
0	0	0	0	Malabo
0	0	0	1	Malabo
0	0	0	0	Malabo
1	1	2	0	Malabo
0	1	0	0	Malabo
0	0	0	0	Malabo
NA	NA	NA	NA	Malabo
1	0	2	0	Malabo
0	0	0	0	Malabo
0	0	1	0	Malabo
17	9	1	0	Malabo
0	1	0	0	Malabo
0	1	0	0	Malabo
0	0	3	0	Malabo
0	2	0	0	Malabo
0	7	0	0	Malabo
0	2	0	0	Malabo
0	0	0	0	Luba
3	39	0	1	Luba
0	19	0	0	Luba
0	1	0	0	Luba
NA	NA	NA	NA	Luba
NA	NA	NA	NA	Luba
0	0	0	0	Luba
0	1	0	0	Luba
0	20	0	0	Luba
0	5	1	0	Luba
0	4	0	0	Luba
NA	NA	NA	NA	Luba
0	19	0	0	Luba
0	10	0	0	Luba
0	10	0	0	Luba
0	53	0	1	Luba
NA	NA	NA	NA	Luba
0	7	0	1	Luba
0	2	0	0	Luba
0	16	0	0	Luba
2	62	0	0	Luba
3	104	0	1	Luba
2	55	6	0	Luba
0	30	0	0	Luba
0	19	6	0	Luba
5	171	2	0	Luba
1	44	0	0	Luba
0	42	0	0	Luba
6	110	3	1	Luba
0	30	1	0	Luba
0	0	0	0	Luba
0	0	0	0	Luba
0	2	0	0	Luba
0	30	0	0	Luba
0	8	0	0	Luba
0	35	1	1	Luba
0	11	0	0	Luba
0	12	1	0	Luba
6	36	4	2	Riaba
8	38	7	4	Riaba
2	60	6	0	Riaba
1	27	2	0	Riaba
0	7	0	0	Riaba
0	3	5	0	Riaba
5	12	1	0	Riaba
NA	NA	NA	NA	Riaba
1	37	1	0	Riaba
3	1	0	0	Riaba
0	10	0	0	Riaba
0	6	0	0	Riaba
0	6	0	0	Riaba
0	2	0	0	Riaba
0	6	1	0	Riaba
2	34	0	1	Riaba
0	0	0	0	Riaba
0	0	0	0	Riaba
0	1	0	0	Riaba
0	5	0	0	Riaba
0	8	0	0	Riaba
1	33	3	0	Riaba
0	4	0	0	Riaba
0	17	0	1	Riaba
0	7	0	0	Riaba
0	0	0	0	Riaba

## Sheet: Table 3
Area-level raw data - frequency of Pf infection and travel
examined15	examined16	examined17	pf15	pf16	pf17	notravel15	notravel16	notravel17	pfnotravel15	pfnotravel16	pfnotravel17	offislandtravel15	offislandtravel16	offislandtravel17	offislandtravelpf15	offislandtravelpf16	offislandtravelpf17	travelEG15	travelEG16	travelEG17	travelEGpf15	travelEGpf16	travelEGpf17	travelislandsEG16	travelislandsEG17	travelislandsEGpf16	travelislandsEGpf17	travelledAfrica15	travelledAfrica16	travelledAfrica17	travelledAfricapf15	travelledAfricapf16	travelledAfricapf17	travelledoutAfrica15	travelledoutAfrica16	travelledoutAfrica17	travelledoutAfricapf15	travelledoutAfricapf16	travelledoutAfricapf17	travelledBioko15	travelledBioko16	travelledBioko17	travelledBiokopf15	travelledBiokopf16	travelledBiokopf17
22	23	11	1	1	0	22	22	10	1	1	0	0	1	1	0	0	0	0	1	1	0	0	0	0	0	0	0	0	0	0	0	0	0	0	0	0	0	0	0	5	8	3	1	1	0
28	4	13	13	1	5	28	2	13	13	1	5	0	2	0	0	0	0	0	2	0	0	0	0	0	0	0	0	0	0	0	0	0	0	0	0	0	0	0	0	0	2	0	0	0	0
85	93	100	2	3	7	84	93	93	2	3	7	1	0	7	0	0	0	1	0	5	0	0	0	0	0	0	0	1	0	1	0	0	0	0	0	1	0	0	0	3	13	6	1	1	0
21	21	18	1	1	0	21	21	16	1	1	0	0	0	2	0	0	0	0	0	2	0	0	0	0	0	0	0	0	0	0	0	0	0	0	0	0	0	0	0	0	5	4	0	0	0
10	16	30	1	0	1	10	16	28	1	0	1	0	0	2	0	0	0	0	0	2	0	0	0	0	0	0	0	0	0	0	0	0	0	0	0	0	0	0	0	3	3	13	1	0	1
64	57	65	4	7	5	60	51	65	3	7	5	3	6	0	1	0	0	3	6	0	1	0	0	0	0	0	0	0	0	0	0	0	0	0	0	0	0	0	0	18	3	16	2	0	1
NA	NA	NA	NA	NA	NA	NA	NA	NA	NA	NA	NA	NA	NA	NA	NA	NA	NA	NA	NA	NA	NA	NA	NA	NA	NA	NA	NA	NA	NA	NA	NA	NA	NA	NA	NA	NA	NA	NA	NA	NA	NA	NA	NA	NA	NA
59	30	45	2	0	3	58	27	44	2	0	3	1	3	1	0	0	0	0	0	1	0	0	0	0	0	0	0	0	2	0	0	0	0	1	1	0	0	0	0	15	14	14	2	0	1
1	NA	2	1	NA	1	1	NA	2	1	NA	1	0	NA	0	0	NA	0	0	NA	0	0	NA	0	NA	0	NA	0	0	NA	0	0	NA	0	0	NA	0	0	NA	0	0	NA	0	0	NA	0
32	41	51	9	0	11	27	40	48	8	0	11	2	1	3	0	0	0	2	1	3	0	0	0	0	0	0	0	0	0	0	0	0	0	0	0	0	0	0	0	11	11	21	4	0	3
53	22	30	1	0	1	45	22	29	1	0	1	2	0	1	0	0	0	0	0	1	0	0	0	0	0	0	0	0	0	0	0	0	0	2	0	0	0	0	0	8	6	9	0	0	0
4	2	4	0	0	1	4	2	4	0	0	1	0	0	0	0	0	0	0	0	0	0	0	0	0	0	0	0	0	0	0	0	0	0	0	0	0	0	0	0	1	2	3	0	0	1
17	19	30	7	1	15	15	19	30	7	1	15	2	0	0	0	0	0	1	0	0	0	0	0	0	0	0	0	1	0	0	0	0	0	0	0	0	0	0	0	6	5	8	1	0	4
NA	10	NA	NA	1	NA	NA	10	NA	NA	1	NA	NA	0	NA	NA	0	NA	NA	0	NA	NA	0	NA	0	NA	0	NA	NA	0	NA	NA	0	NA	NA	0	NA	NA	0	NA	NA	1	NA	NA	0	NA
3	2	10	0	0	2	3	2	10	0	0	2	0	0	0	0	0	0	0	0	0	0	0	0	0	0	0	0	0	0	0	0	0	0	0	0	0	0	0	0	0	0	5	0	0	1
NA	NA	NA	NA	NA	NA	NA	NA	NA	NA	NA	NA	NA	NA	NA	NA	NA	NA	NA	NA	NA	NA	NA	NA	NA	NA	NA	NA	NA	NA	NA	NA	NA	NA	NA	NA	NA	NA	NA	NA	NA	NA	NA	NA	NA	NA
NA	NA	NA	NA	NA	NA	NA	NA	NA	NA	NA	NA	NA	NA	NA	NA	NA	NA	NA	NA	NA	NA	NA	NA	NA	NA	NA	NA	NA	NA	NA	NA	NA	NA	NA	NA	NA	NA	NA	NA	NA	NA	NA	NA	NA	NA
NA	NA	2	NA	NA	0	NA	NA	2	NA	NA	0	NA	NA	0	NA	NA	0	NA	NA	0	NA	NA	0	NA	0	NA	0	NA	NA	0	NA	NA	0	NA	NA	0	NA	NA	0	NA	NA	0	NA	NA	0
32	14	23	1	0	1	32	14	22	1	0	1	0	0	1	0	0	0	0	0	1	0	0	0	0	0	0	0	0	0	0	0	0	0	0	0	0	0	0	0	10	5	5	0	0	0
12	5	11	2	0	1	8	4	11	1	0	1	4	1	0	1	0	0	2	0	0	1	0	0	0	0	0	0	1	1	0	0	0	0	1	0	0	0	0	0	0	0	0	0	0	0
NA	2	1	NA	0	1	NA	2	1	NA	0	1	NA	0	0	NA	0	0	NA	0	0	NA	0	0	0	0	0	0	NA	0	0	NA	0	0	NA	0	0	NA	0	0	NA	0	0	NA	0	0
NA	NA	2	NA	NA	1	NA	NA	2	NA	NA	1	NA	NA	0	NA	NA	0	NA	NA	0	NA	NA	0	NA	0	NA	0	NA	NA	0	NA	NA	0	NA	NA	0	NA	NA	0	NA	NA	1	NA	NA	0
5	9	1	1	0	1	5	9	1	1	0	1	0	0	0	0	0	0	0	0	0	0	0	0	0	0	0	0	0	0	0	0	0	0	0	0	0	0	0	0	0	1	1	0	0	1
38	33	19	14	8	7	36	32	18	13	8	7	2	1	1	1	0	0	2	1	1	1	0	0	0	0	0	0	0	0	0	0	0	0	0	0	0	0	0	0	7	8	5	1	2	1
12	4	17	5	0	2	12	4	17	5	0	2	0	0	0	0	0	0	0	0	0	0	0	0	0	0	0	0	0	0	0	0	0	0	0	0	0	0	0	0	1	3	2	0	0	0
73	75	62	1	0	0	69	73	59	1	0	0	2	2	3	0	0	0	2	1	3	0	0	0	0	0	0	0	0	0	0	0	0	0	0	1	0	0	0	0	19	18	10	0	0	0
NA	14	23	NA	2	3	NA	13	22	NA	2	2	NA	1	1	NA	0	1	NA	0	1	NA	0	1	0	0	0	0	NA	1	0	NA	0	0	NA	0	0	NA	0	0	NA	2	9	NA	0	1
NA	3	3	NA	0	0	NA	3	2	NA	0	0	NA	0	1	NA	0	0	NA	0	1	NA	0	0	0	0	0	0	NA	0	0	NA	0	0	NA	0	0	NA	0	0	NA	2	2	NA	0	0
53	77	74	4	1	3	45	73	72	1	1	3	8	4	2	3	0	0	8	2	2	3	0	0	0	0	0	0	0	0	0	0	0	0	0	2	0	0	0	0	10	35	12	0	1	0
NA	NA	NA	NA	NA	NA	NA	NA	NA	NA	NA	NA	NA	NA	NA	NA	NA	NA	NA	NA	NA	NA	NA	NA	NA	NA	NA	NA	NA	NA	NA	NA	NA	NA	NA	NA	NA	NA	NA	NA	NA	NA	NA	NA	NA	NA
39	58	54	1	1	4	37	57	51	0	1	4	2	1	3	1	0	0	1	0	3	0	0	0	0	0	0	0	0	1	0	0	0	0	1	0	0	1	0	0	13	24	30	0	1	2
13	22	35	4	3	8	12	17	31	3	0	6	1	5	4	1	3	2	1	5	4	1	3	2	0	0	0	0	0	0	0	0	0	0	0	0	0	0	0	0	3	11	5	2	3	0
13	10	2	3	2	1	11	9	2	3	1	1	2	1	0	0	1	0	2	1	0	0	1	0	0	0	0	0	0	0	0	0	0	0	0	0	0	0	0	0	1	3	1	0	2	1
34	39	43	15	6	17	34	38	40	15	6	16	0	1	3	0	0	1	0	1	3	0	0	1	0	0	0	0	0	0	0	0	0	0	0	0	0	0	0	0	2	7	1	0	2	0
NA	9	23	NA	1	4	NA	9	22	NA	1	4	NA	0	1	NA	0	0	NA	0	1	NA	0	0	0	0	0	0	NA	0	0	NA	0	0	NA	0	0	NA	0	0	NA	2	8	NA	0	2
NA	4	1	NA	0	1	NA	4	1	NA	0	1	NA	0	0	NA	0	0	NA	0	0	NA	0	0	0	0	0	0	NA	0	0	NA	0	0	NA	0	0	NA	0	0	NA	0	0	NA	0	0
48	19	16	19	7	5	41	13	12	17	3	4	7	6	4	2	4	1	6	5	4	2	4	1	0	0	0	0	1	1	0	0	0	0	0	0	0	0	0	0	0	2	0	0	0	0
8	4	9	0	0	1	8	4	8	0	0	1	0	0	1	0	0	0	0	0	1	0	0	0	0	0	0	0	0	0	0	0	0	0	0	0	0	0	0	0	0	0	0	0	0	0
42	54	59	6	6	10	37	49	53	4	5	8	5	5	6	2	1	2	5	5	6	2	1	2	0	0	0	0	0	0	0	0	0	0	0	0	0	0	0	0	7	22	24	0	2	1
NA	NA	NA	NA	NA	NA	NA	NA	NA	NA	NA	NA	NA	NA	NA	NA	NA	NA	NA	NA	NA	NA	NA	NA	NA	NA	NA	NA	NA	NA	NA	NA	NA	NA	NA	NA	NA	NA	NA	NA	NA	NA	NA	NA	NA	NA
21	4	23	3	0	5	19	4	21	3	0	4	1	0	2	0	0	1	1	0	2	0	0	1	0	0	0	0	0	0	0	0	0	0	0	0	0	0	0	0	1	2	6	0	0	2
NA	2	7	NA	0	1	NA	2	7	NA	0	1	NA	0	0	NA	0	0	NA	0	0	NA	0	0	0	0	0	0	NA	0	0	NA	0	0	NA	0	0	NA	0	0	NA	1	1	NA	0	0
39	28	32	13	1	8	38	28	32	13	1	8	1	0	0	0	0	0	1	0	0	0	0	0	0	0	0	0	0	0	0	0	0	0	0	0	0	0	0	0	6	7	3	1	0	0
78	83	44	1	1	4	76	83	44	1	1	4	2	0	0	0	0	0	1	0	0	0	0	0	0	0	0	0	0	0	0	0	0	0	1	0	0	0	0	0	20	30	14	0	0	0
26	45	27	10	6	2	18	30	26	8	2	2	8	15	1	2	4	0	8	14	1	2	4	0	0	0	0	0	0	0	0	0	0	0	0	1	0	0	0	0	0	0	2	0	0	0
278	232	195	25	26	22	237	206	185	20	20	20	40	26	10	5	6	2	40	16	8	5	6	1	5	1	0	1	0	2	1	0	0	0	0	3	0	0	0	0	8	16	5	0	2	0
109	115	114	17	3	18	104	106	106	17	3	15	4	9	8	0	0	3	4	7	7	0	0	3	0	0	0	0	0	1	1	0	0	0	0	1	0	0	0	0	42	37	30	4	1	4
137	77	80	25	7	7	129	77	77	20	7	6	8	0	3	5	0	1	8	0	0	5	0	0	0	0	0	0	0	0	3	0	0	1	0	0	0	0	0	0	20	27	18	3	0	0
310	308	264	11	12	6	291	269	247	10	6	5	15	39	17	1	6	1	12	26	13	1	6	1	7	1	0	0	2	2	0	0	0	0	1	4	3	0	0	0	23	18	22	0	0	1
23	39	20	2	1	3	23	38	20	2	1	3	0	1	0	0	0	0	0	1	0	0	0	0	0	0	0	0	0	0	0	0	0	0	0	0	0	0	0	0	6	15	10	2	0	2
19	17	38	2	0	1	19	16	30	2	0	0	0	1	8	0	0	1	0	1	8	0	0	1	0	0	0	0	0	0	0	0	0	0	0	0	0	0	0	0	5	12	13	0	0	0
10	8	12	1	1	0	9	7	12	0	1	0	1	1	0	1	0	0	1	1	0	1	0	0	0	0	0	0	0	0	0	0	0	0	0	0	0	0	0	0	3	4	0	0	1	0
25	26	17	5	2	5	25	26	17	5	2	5	0	0	0	0	0	0	0	0	0	0	0	0	0	0	0	0	0	0	0	0	0	0	0	0	0	0	0	0	0	22	9	0	2	1
198	172	199	1	5	4	190	167	191	0	5	4	8	5	8	1	0	0	7	5	6	1	0	0	0	0	0	0	1	0	0	0	0	0	0	0	2	0	0	0	47	63	67	1	5	2
34	59	46	4	3	2	34	59	41	4	3	1	0	0	5	0	0	1	0	0	4	0	0	1	0	0	0	0	0	0	1	0	0	0	0	0	0	0	0	0	6	26	14	1	2	1
27	37	17	5	10	2	17	34	17	2	7	2	9	3	0	3	3	0	9	3	0	3	3	0	0	0	0	0	0	0	0	0	0	0	0	0	0	0	0	0	17	13	12	5	2	2
88	108	68	2	17	7	85	107	62	2	16	2	3	1	6	0	1	5	3	1	6	0	1	5	0	0	0	0	0	0	0	0	0	0	0	0	0	0	0	0	42	59	20	2	5	2
47	51	24	2	3	0	46	51	24	2	3	0	1	0	0	0	0	0	0	0	0	0	0	0	0	0	0	0	1	0	0	0	0	0	0	0	0	0	0	0	7	20	4	1	3	0
NA	1	1	NA	0	0	NA	1	1	NA	0	0	NA	0	0	NA	0	0	NA	0	0	NA	0	0	0	0	0	0	NA	0	0	NA	0	0	NA	0	0	NA	0	0	NA	0	0	NA	0	0
3	NA	3	0	NA	0	3	NA	3	0	NA	0	0	NA	0	0	NA	0	0	NA	0	0	NA	0	NA	0	NA	0	0	NA	0	0	NA	0	0	NA	0	0	NA	0	0	NA	0	0	NA	0
NA	13	10	NA	3	2	NA	13	9	NA	3	2	NA	0	1	NA	0	0	NA	0	1	NA	0	0	0	0	0	0	NA	0	0	NA	0	0	NA	0	0	NA	0	0	NA	8	0	NA	1	0
2	1	NA	0	0	NA	2	1	NA	0	0	NA	0	0	NA	0	0	NA	0	0	NA	0	0	NA	0	NA	0	NA	0	0	NA	0	0	NA	0	0	NA	0	0	NA	2	0	NA	0	0	NA
19	37	28	0	1	4	19	37	28	0	1	4	0	0	0	0	0	0	0	0	0	0	0	0	0	0	0	0	0	0	0	0	0	0	0	0	0	0	0	0	6	21	3	0	1	0
3	4	13	1	0	3	3	4	10	1	0	3	0	0	3	0	0	0	0	0	3	0	0	0	0	0	0	0	0	0	0	0	0	0	0	0	0	0	0	0	1	3	4	0	0	3
22	7	13	1	0	0	22	5	13	1	0	0	0	2	0	0	0	0	0	1	0	0	0	0	0	0	0	0	0	1	0	0	0	0	0	0	0	0	0	0	9	2	6	0	0	0
NA	NA	NA	NA	NA	NA	NA	NA	NA	NA	NA	NA	NA	NA	NA	NA	NA	NA	NA	NA	NA	NA	NA	NA	NA	NA	NA	NA	NA	NA	NA	NA	NA	NA	NA	NA	NA	NA	NA	NA	NA	NA	NA	NA	NA	NA
34	17	42	4	4	2	31	16	38	3	4	2	1	1	4	0	0	0	1	1	4	0	0	0	0	0	0	0	0	0	0	0	0	0	0	0	0	0	0	0	14	8	17	1	0	1
3	8	1	1	2	0	3	7	1	1	2	0	0	1	0	0	0	0	0	1	0	0	0	0	0	0	0	0	0	0	0	0	0	0	0	0	0	0	0	0	0	4	0	0	1	0
21	39	24	0	0	1	19	36	23	0	0	1	2	3	1	0	0	0	2	2	1	0	0	0	0	0	0	0	0	0	0	0	0	0	0	1	0	0	0	0	4	18	15	0	0	1
7	12	12	0	0	0	7	11	12	0	0	0	0	0	0	0	0	0	0	0	0	0	0	0	0	0	0	0	0	0	0	0	0	0	0	0	0	0	0	0	2	8	1	0	0	0
23	32	28	0	0	0	23	32	27	0	0	0	0	0	1	0	0	0	0	0	1	0	0	0	0	0	0	0	0	0	0	0	0	0	0	0	0	0	0	0	2	5	6	0	0	0
15	27	14	7	2	1	14	24	14	6	2	1	0	3	0	0	0	0	0	2	0	0	0	0	0	0	0	0	0	0	0	0	0	0	0	0	0	0	0	0	6	3	2	0	0	0
13	4	NA	7	1	NA	8	1	NA	6	0	NA	5	3	NA	1	1	NA	5	3	NA	1	1	NA	0	NA	0	NA	0	0	NA	0	0	NA	0	0	NA	0	0	NA	4	2	NA	2	0	NA
6	13	13	0	3	0	6	8	13	0	2	0	0	5	0	0	1	0	0	4	0	0	1	0	0	0	0	0	0	1	0	0	0	0	0	0	0	0	0	0	0	5	1	0	1	0
NA	3	3	NA	0	0	NA	3	2	NA	0	0	NA	0	1	NA	0	0	NA	0	1	NA	0	0	0	0	0	0	NA	0	0	NA	0	0	NA	0	0	NA	0	0	NA	1	2	NA	0	0
14	18	NA	0	1	NA	14	18	NA	0	1	NA	0	0	NA	0	0	NA	0	0	NA	0	0	NA	0	NA	0	NA	0	0	NA	0	0	NA	0	0	NA	0	0	NA	4	3	NA	0	0	NA
56	41	62	15	5	5	53	38	60	13	5	3	3	3	2	2	0	2	2	3	2	2	0	2	0	0	0	0	1	0	0	0	0	0	1	0	0	0	0	0	17	5	15	5	1	0
3	NA	NA	1	NA	NA	3	NA	NA	1	NA	NA	0	NA	NA	0	NA	NA	0	NA	NA	0	NA	NA	NA	NA	NA	NA	0	NA	NA	0	NA	NA	0	NA	NA	0	NA	NA	0	NA	NA	0	NA	NA
NA	NA	1	NA	NA	0	NA	NA	1	NA	NA	0	NA	NA	0	NA	NA	0	NA	NA	0	NA	NA	0	NA	0	NA	0	NA	NA	0	NA	NA	0	NA	NA	0	NA	NA	0	NA	NA	0	NA	NA	0
1	2	1	0	0	0	1	2	1	0	0	0	0	0	0	0	0	0	0	0	0	0	0	0	0	0	0	0	0	0	0	0	0	0	0	0	0	0	0	0	0	1	0	0	0	0
NA	11	2	NA	1	0	NA	11	2	NA	1	0	NA	0	0	NA	0	0	NA	0	0	NA	0	0	0	0	0	0	NA	0	0	NA	0	0	NA	0	0	NA	0	0	NA	4	1	NA	0	0
23	10	15	7	0	3	22	9	14	6	0	3	1	1	1	1	0	0	1	1	1	1	0	0	0	0	0	0	0	0	0	0	0	0	0	0	0	0	0	0	2	4	1	0	0	0
49	51	60	7	8	10	42	39	55	6	6	8	7	11	5	1	1	2	6	11	5	1	1	2	0	0	0	0	0	0	0	0	0	0	1	0	0	0	0	0	9	18	10	0	2	1
17	4	2	1	0	1	16	4	2	1	0	1	1	0	0	0	0	0	1	0	0	0	0	0	0	0	0	0	0	0	0	0	0	0	0	0	0	0	0	0	0	0	0	0	0	0
6	8	1	1	0	0	5	4	1	1	0	0	1	3	0	0	0	0	0	1	0	0	0	0	0	0	0	0	0	0	0	0	0	0	1	2	0	0	0	0	0	0	0	0	0	0
6	10	12	1	1	2	5	6	10	1	1	2	1	4	2	0	0	0	0	4	1	0	0	0	0	0	0	0	1	0	0	0	0	0	0	0	1	0	0	0	0	0	0	0	0	0
12	38	24	1	9	4	9	30	15	1	4	1	3	8	9	0	5	3	3	7	7	0	5	3	0	0	0	0	0	0	1	0	0	0	0	1	1	0	0	0	0	0	0	0	0	0
19	19	30	2	4	2	16	17	25	1	4	1	3	2	5	1	0	1	3	0	5	1	0	1	0	0	0	0	0	2	0	0	0	0	0	0	0	0	0	0	0	0	1	0	0	0
45	39	45	7	4	3	27	28	42	2	3	2	15	11	3	5	1	1	14	9	2	5	1	1	0	0	0	0	1	2	0	0	0	0	0	0	1	0	0	0	0	0	0	0	0	0
280	271	256	22	12	15	226	228	224	12	10	11	48	42	31	9	2	3	34	26	22	8	1	3	2	1	1	0	7	4	4	0	0	0	8	8	4	1	0	0	10	12	6	0	0	1
884	802	538	110	60	26	666	666	467	65	39	13	202	134	70	42	21	13	162	91	53	40	17	12	5	3	1	0	22	22	10	2	2	1	19	13	5	0	0	1	15	18	23	1	1	0
947	786	776	124	82	66	780	648	696	76	52	46	153	137	79	45	30	20	141	122	65	45	30	19	6	3	0	0	9	7	4	0	0	0	6	1	8	0	0	1	34	28	33	1	1	0
695	631	580	67	40	46	603	581	510	42	34	32	87	50	70	23	6	14	82	32	49	23	6	12	3	4	0	1	4	8	12	1	0	0	3	5	5	0	0	1	25	27	45	2	0	3
15	25	3	2	6	1	15	22	3	2	6	1	0	3	0	0	0	0	0	3	0	0	0	0	0	0	0	0	0	0	0	0	0	0	0	0	0	0	0	0	0	1	0	0	0	0
54	63	30	17	5	6	53	47	25	16	4	4	1	16	5	1	1	2	1	16	5	1	1	2	0	0	0	0	0	0	0	0	0	0	0	0	0	0	0	0	1	1	0	0	0	0
81	99	68	16	13	14	61	68	56	11	6	10	20	31	12	5	7	4	20	29	12	5	7	4	0	0	0	0	0	2	0	0	0	0	0	0	0	0	0	0	18	21	5	1	3	0
3	12	7	0	5	1	3	6	7	0	2	1	0	6	0	0	3	0	0	6	0	0	3	0	0	0	0	0	0	0	0	0	0	0	0	0	0	0	0	0	2	0	0	0	0	0
NA	1	5	NA	0	0	NA	1	5	NA	0	0	NA	0	0	NA	0	0	NA	0	0	NA	0	0	0	0	0	0	NA	0	0	NA	0	0	NA	0	0	NA	0	0	NA	1	0	NA	0	0
NA	NA	NA	NA	NA	NA	NA	NA	NA	NA	NA	NA	NA	NA	NA	NA	NA	NA	NA	NA	NA	NA	NA	NA	NA	NA	NA	NA	NA	NA	NA	NA	NA	NA	NA	NA	NA	NA	NA	NA	NA	NA	NA	NA	NA	NA
NA	2	4	NA	0	3	NA	1	3	NA	0	2	NA	1	1	NA	0	1	NA	1	1	NA	0	1	0	0	0	0	NA	0	0	NA	0	0	NA	0	0	NA	0	0	NA	1	3	NA	0	2
116	151	135	1	1	3	115	148	126	1	1	3	0	3	9	0	0	0	0	1	7	0	0	0	0	0	0	0	0	1	1	0	0	0	0	1	1	0	0	0	31	68	38	0	1	3
64	103	88	1	2	0	62	99	84	0	2	0	2	4	4	1	0	0	2	3	3	1	0	0	0	0	0	0	0	1	1	0	0	0	0	0	0	0	0	0	25	30	19	1	1	0
28	16	3	4	1	0	25	12	3	3	1	0	2	4	0	1	0	0	2	4	0	1	0	0	0	0	0	0	0	0	0	0	0	0	0	0	0	0	0	0	15	7	3	3	0	0
34	33	15	11	1	0	28	32	12	6	1	0	6	1	3	5	0	0	6	1	3	5	0	0	0	0	0	0	0	0	0	0	0	0	0	0	0	0	0	0	10	8	0	6	0	0
NA	10	5	NA	0	1	NA	10	4	NA	0	1	NA	0	1	NA	0	0	NA	0	1	NA	0	0	0	0	0	0	NA	0	0	NA	0	0	NA	0	0	NA	0	0	NA	6	1	NA	0	0
NA	NA	1	NA	NA	0	NA	NA	1	NA	NA	0	NA	NA	0	NA	NA	0	NA	NA	0	NA	NA	0	NA	0	NA	0	NA	NA	0	NA	NA	0	NA	NA	0	NA	NA	0	NA	NA	0	NA	NA	0
52	45	15	12	8	7	49	35	11	11	7	6	1	10	4	1	1	1	1	6	1	1	1	1	0	0	0	0	0	0	1	0	0	0	0	4	2	0	0	0	0	0	0	0	0	0
NA	10	9	NA	1	0	NA	10	8	NA	1	0	NA	0	1	NA	0	0	NA	0	0	NA	0	0	0	0	0	0	NA	0	1	NA	0	0	NA	0	0	NA	0	0	NA	1	0	NA	1	0
51	17	17	16	3	2	50	12	10	15	1	1	1	5	7	1	2	1	1	4	6	1	2	1	0	0	0	0	0	1	1	0	0	0	0	0	0	0	0	0	0	0	0	0	0	0
17	11	8	2	1	2	15	10	5	2	0	2	2	1	3	0	1	0	2	1	1	0	1	0	0	0	0	0	0	0	1	0	0	0	0	0	2	0	0	0	0	0	0	0	0	0
146	54	126	25	4	25	122	40	98	21	2	19	24	14	28	4	2	6	21	9	25	4	2	4	0	0	0	0	1	2	2	0	0	1	2	3	1	0	0	1	0	0	3	0	0	1
700	646	539	134	71	73	543	512	450	87	44	42	148	132	89	45	27	31	140	125	81	45	27	30	0	0	0	0	8	4	8	1	0	1	2	3	1	0	0	0	1	8	10	0	1	1
1149	701	1034	119	59	65	960	573	936	72	20	40	179	105	98	45	36	25	151	82	78	44	31	23	5	0	0	0	17	14	9	0	5	0	16	3	11	1	0	2	55	32	114	0	1	1
1109	809	885	123	75	71	965	654	782	71	44	51	136	155	100	52	31	20	124	123	79	52	30	20	4	6	0	0	8	15	12	0	0	0	10	12	3	2	1	0	30	36	11	4	2	2
705	669	606	107	72	69	601	592	513	74	53	45	98	76	93	30	19	24	89	64	87	30	19	24	1	2	0	0	11	8	2	0	0	0	1	3	2	0	0	0	7	19	27	0	2	1
377	311	238	60	39	20	347	263	224	57	27	18	28	46	14	1	12	2	21	40	11	1	12	2	0	0	0	0	3	6	2	0	0	0	5	0	1	0	0	0	7	15	27	0	1	6
163	184	256	19	24	35	141	155	233	15	19	28	21	29	23	4	5	7	17	24	19	4	5	7	0	0	0	0	0	0	3	0	0	0	4	3	1	0	0	0	8	7	9	3	0	1
29	34	5	4	8	1	26	29	5	3	6	1	3	5	0	1	2	0	3	5	0	1	2	0	0	0	0	0	0	0	0	0	0	0	0	0	0	0	0	0	2	2	1	0	0	0
8	3	7	3	0	0	8	3	7	3	0	0	0	0	0	0	0	0	0	0	0	0	0	0	0	0	0	0	0	0	0	0	0	0	0	0	0	0	0	0	1	0	4	0	0	0
42	62	45	13	14	8	35	47	40	11	9	8	7	15	5	2	5	0	7	12	5	2	5	0	0	0	0	0	0	1	0	0	0	0	0	2	0	0	0	0	0	0	2	0	0	0
9	21	27	1	8	9	9	12	18	1	2	4	0	9	9	0	6	5	0	9	9	0	6	5	0	0	0	0	0	0	0	0	0	0	0	0	0	0	0	0	0	0	1	0	0	0
13	6	10	0	0	1	12	6	3	0	0	1	1	0	7	0	0	0	1	0	2	0	0	0	0	0	0	0	0	0	0	0	0	0	0	0	5	0	0	0	0	1	0	0	0	0
78	53	105	8	1	9	65	38	70	8	1	5	10	15	35	0	0	4	9	6	26	0	0	4	0	0	0	0	0	0	3	0	0	0	3	6	7	0	0	0	0	0	1	0	0	0
35	5	18	10	0	3	27	4	16	7	0	2	8	1	2	3	0	1	7	0	2	3	0	1	0	0	0	0	0	1	0	0	0	0	1	0	0	0	0	0	0	0	0	0	0	0
457	473	345	93	49	51	355	366	286	65	28	29	100	104	59	27	21	22	90	86	55	27	18	22	0	3	0	0	7	13	1	0	2	0	4	3	0	0	0	0	12	17	3	1	1	1
791	640	711	124	65	97	637	535	590	73	41	56	145	103	121	50	23	41	135	87	114	48	23	41	3	0	0	0	7	7	6	1	0	0	7	3	2	1	0	0	16	25	36	1	2	4
801	1039	793	80	59	70	701	931	678	62	46	34	97	108	114	18	13	36	84	91	103	18	12	36	3	1	1	0	9	7	5	0	0	0	5	5	7	0	0	2	28	73	56	1	2	1
238	275	185	25	21	19	202	231	169	17	10	16	36	44	16	8	11	3	28	35	16	8	11	3	0	0	0	0	5	7	0	0	0	0	3	1	0	0	0	0	12	18	6	1	1	0
46	35	146	6	4	11	45	29	123	6	2	6	1	6	23	0	2	5	1	4	18	0	2	4	0	0	0	0	0	1	5	0	0	1	0	1	0	0	0	0	0	4	7	0	1	1
275	183	209	18	8	13	250	147	185	16	5	13	24	36	24	1	3	0	21	22	16	1	2	0	0	1	0	0	3	8	4	0	1	0	2	6	4	0	0	0	32	7	14	5	2	1
46	21	7	3	5	2	39	12	5	2	2	1	6	9	2	1	3	1	3	8	2	1	2	1	0	0	0	0	2	1	0	0	1	0	1	0	0	0	0	0	3	0	1	0	0	0
3	11	15	0	0	0	3	11	15	0	0	0	0	0	0	0	0	0	0	0	0	0	0	0	0	0	0	0	0	0	0	0	0	0	0	0	0	0	0	0	0	4	0	0	0	0
1	3	NA	1	1	NA	0	2	NA	0	0	NA	1	1	NA	1	1	NA	0	1	NA	0	1	NA	0	NA	0	NA	0	0	NA	0	0	NA	1	0	NA	1	0	NA	0	2	NA	0	1	NA
22	31	20	10	10	7	21	30	20	10	10	7	1	1	0	0	0	0	1	1	0	0	0	0	0	0	0	0	0	0	0	0	0	0	0	0	0	0	0	0	0	0	0	0	0	0
69	25	21	14	3	3	65	22	16	13	3	0	4	3	5	1	0	3	4	2	5	1	0	3	0	0	0	0	0	0	0	0	0	0	0	0	0	0	0	0	0	0	1	0	0	1
NA	NA	3	NA	NA	0	NA	NA	3	NA	NA	0	NA	NA	0	NA	NA	0	NA	NA	0	NA	NA	0	NA	0	NA	0	NA	NA	0	NA	NA	0	NA	NA	0	NA	NA	0	NA	NA	0	NA	NA	0
20	5	22	1	1	7	19	5	19	1	1	6	1	0	3	0	0	1	1	0	3	0	0	1	0	0	0	0	0	0	0	0	0	0	0	0	0	0	0	0	1	0	0	0	0	0
156	114	61	19	7	3	154	102	59	19	4	2	2	12	2	0	3	1	1	7	1	0	3	1	0	0	0	0	1	2	1	0	0	0	0	3	0	0	0	0	25	22	7	2	2	0
266	195	138	31	19	7	243	167	120	28	18	5	21	28	18	3	1	2	17	22	17	3	1	2	0	0	0	0	1	5	1	0	0	0	3	1	0	0	0	0	15	17	10	2	0	0
261	265	219	28	19	16	231	223	197	23	8	13	26	42	22	4	11	3	23	35	17	4	9	3	0	0	0	0	4	7	3	0	2	0	2	0	2	0	0	0	13	28	16	1	1	1
141	181	205	10	9	19	111	140	161	7	7	14	24	41	44	3	2	5	20	27	38	3	1	4	0	0	0	0	1	7	4	0	0	1	3	7	3	0	1	0	1	9	2	0	1	1
190	294	251	39	45	37	146	245	226	26	34	28	41	49	25	13	11	9	37	43	21	13	11	9	0	0	0	0	2	1	2	0	0	0	2	4	2	0	0	0	1	7	7	0	0	0
29	17	41	7	0	3	29	15	39	7	0	3	0	2	2	0	0	0	0	0	1	0	0	0	0	0	0	0	0	0	0	0	0	0	0	2	1	0	0	0	4	0	4	1	0	0
54	42	59	7	4	13	49	41	58	7	4	13	4	1	1	0	0	0	3	1	0	0	0	0	0	0	0	0	1	0	1	0	0	0	0	0	0	0	0	0	9	1	16	1	0	4
5	16	6	1	2	0	5	8	6	1	0	0	0	8	0	0	2	0	0	4	0	0	2	0	0	0	0	0	0	2	0	0	0	0	0	2	0	0	0	0	0	4	5	0	1	0
181	66	66	3	1	1	178	64	65	3	0	1	2	1	1	0	1	0	2	0	1	0	0	0	0	0	0	0	0	1	0	0	1	0	0	0	0	0	0	0	1	8	10	0	0	0
582	218	225	6	1	3	562	209	221	5	1	3	19	4	4	1	0	0	19	1	4	1	0	0	0	0	0	0	1	2	0	0	0	0	0	1	0	0	0	0	138	41	18	4	0	0
198	226	247	67	20	42	189	214	235	66	18	37	8	12	11	1	2	5	7	9	11	1	2	5	0	0	0	0	1	1	0	0	0	0	0	2	0	0	0	0	7	9	6	1	1	0
13	3	4	7	0	1	12	3	4	7	0	1	1	0	0	0	0	0	0	0	0	0	0	0	0	0	0	0	1	0	0	0	0	0	0	0	0	0	0	0	0	0	0	0	0	0
52	16	26	14	6	7	47	10	22	11	5	6	3	6	4	2	1	1	3	5	4	2	1	1	0	0	0	0	0	1	0	0	0	0	0	0	0	0	0	0	1	1	1	1	0	0
27	19	26	10	5	4	25	9	23	8	1	4	2	4	3	2	1	0	1	4	3	1	1	0	0	0	0	0	0	0	0	0	0	0	1	0	0	1	0	0	2	0	1	0	0	0
66	13	15	6	0	1	64	9	11	6	0	0	2	4	4	0	0	1	2	1	4	0	0	1	0	0	0	0	0	2	0	0	0	0	0	0	0	0	0	0	0	0	0	0	0	0
5	3	1	2	0	0	5	3	0	2	0	0	0	0	1	0	0	0	0	0	1	0	0	0	0	0	0	0	0	0	0	0	0	0	0	0	0	0	0	0	0	0	0	0	0	0
39	18	18	4	0	5	39	12	16	4	0	5	0	6	2	0	0	0	0	1	1	0	0	0	0	0	0	0	0	5	0	0	0	0	0	0	1	0	0	0	1	0	0	0	0	0
198	93	51	25	6	5	182	92	45	19	6	3	15	1	6	6	0	2	11	0	6	5	0	2	0	0	0	0	4	1	0	1	0	0	0	0	1	0	0	0	4	5	3	0	0	1
70	51	42	7	3	5	62	42	42	7	1	5	7	4	0	0	1	0	5	3	0	0	1	0	0	0	0	0	2	1	0	0	0	0	0	0	0	0	0	0	0	4	4	0	0	1
120	55	133	25	4	14	90	45	115	16	1	10	27	10	18	8	3	4	23	8	12	8	3	3	0	0	0	0	4	0	2	0	0	0	1	2	4	0	0	1	0	1	4	0	0	0
48	56	92	9	6	29	43	48	75	8	5	19	5	8	17	1	1	10	5	8	16	1	1	10	0	0	0	0	1	0	1	0	0	0	0	0	0	0	0	0	2	1	0	0	0	0
15	25	44	2	3	3	12	22	36	2	3	2	3	3	8	0	0	1	2	2	7	0	0	1	0	0	0	0	0	0	1	0	0	0	1	1	0	0	0	0	0	0	5	0	0	0
81	105	59	29	21	9	31	92	45	10	17	8	48	12	14	19	4	1	48	12	14	19	4	1	0	0	0	0	0	0	0	0	0	0	0	0	0	0	0	0	11	1	2	1	0	0
160	66	88	1	0	1	160	65	86	1	0	1	0	1	2	0	0	0	0	1	1	0	0	0	0	0	0	0	0	0	1	0	0	0	0	0	0	0	0	0	15	16	16	0	0	1
4	6	NA	2	2	NA	4	5	NA	2	2	NA	0	1	NA	0	0	NA	0	1	NA	0	0	NA	0	NA	0	NA	0	0	NA	0	0	NA	0	0	NA	0	0	NA	0	0	NA	0	0	NA
46	50	46	17	14	20	42	36	44	16	7	19	4	14	2	1	7	1	4	14	2	1	7	1	0	0	0	0	0	0	0	0	0	0	0	0	0	0	0	0	1	0	7	0	0	2
48	35	57	13	6	18	39	34	53	11	6	16	8	1	4	2	0	2	7	1	3	2	0	2	0	0	0	0	1	0	1	0	0	0	0	0	0	0	0	0	1	1	0	0	0	0
NA	NA	NA	NA	NA	NA	NA	NA	NA	NA	NA	NA	NA	NA	NA	NA	NA	NA	NA	NA	NA	NA	NA	NA	NA	NA	NA	NA	NA	NA	NA	NA	NA	NA	NA	NA	NA	NA	NA	NA	NA	NA	NA	NA	NA	NA
NA	3	NA	NA	0	NA	NA	3	NA	NA	0	NA	NA	0	NA	NA	0	NA	NA	0	NA	NA	0	NA	0	NA	0	NA	NA	0	NA	NA	0	NA	NA	0	NA	NA	0	NA	NA	0	NA	NA	0	NA
23	24	24	4	2	4	22	24	24	4	2	4	0	0	0	0	0	0	0	0	0	0	0	0	0	0	0	0	0	0	0	0	0	0	0	0	0	0	0	0	0	0	1	0	0	0
6	NA	13	0	NA	0	5	NA	13	0	NA	0	1	NA	0	0	NA	0	1	NA	0	0	NA	0	NA	0	NA	0	0	NA	0	0	NA	0	0	NA	0	0	NA	0	1	NA	5	0	NA	0
NA	NA	1	NA	NA	0	NA	NA	1	NA	NA	0	NA	NA	0	NA	NA	0	NA	NA	0	NA	NA	0	NA	0	NA	0	NA	NA	0	NA	NA	0	NA	NA	0	NA	NA	0	NA	NA	0	NA	NA	0
NA	1	NA	NA	0	NA	NA	1	NA	NA	0	NA	NA	0	NA	NA	0	NA	NA	0	NA	NA	0	NA	0	NA	0	NA	NA	0	NA	NA	0	NA	NA	0	NA	NA	0	NA	NA	0	NA	NA	0	NA
NA	6	2	NA	2	1	NA	5	2	NA	2	1	NA	1	0	NA	0	0	NA	1	0	NA	0	0	0	0	0	0	NA	0	0	NA	0	0	NA	0	0	NA	0	0	NA	0	0	NA	0	0
NA	NA	5	NA	NA	2	NA	NA	2	NA	NA	1	NA	NA	3	NA	NA	1	NA	NA	3	NA	NA	1	NA	0	NA	0	NA	NA	0	NA	NA	0	NA	NA	0	NA	NA	0	NA	NA	1	NA	NA	0
NA	1	1	NA	0	0	NA	1	1	NA	0	0	NA	0	0	NA	0	0	NA	0	0	NA	0	0	0	0	0	0	NA	0	0	NA	0	0	NA	0	0	NA	0	0	NA	0	0	NA	0	0
12	8	17	1	0	0	12	8	17	1	0	0	0	0	0	0	0	0	0	0	0	0	0	0	0	0	0	0	0	0	0	0	0	0	0	0	0	0	0	0	1	2	1	0	0	0
NA	3	NA	NA	0	NA	NA	3	NA	NA	0	NA	NA	0	NA	NA	0	NA	NA	0	NA	NA	0	NA	0	NA	0	NA	NA	0	NA	NA	0	NA	NA	0	NA	NA	0	NA	NA	1	NA	NA	0	NA
335	310	286	6	0	6	327	297	278	6	0	6	5	13	8	0	0	0	4	8	8	0	0	0	0	0	0	0	0	3	0	0	0	0	1	2	0	0	0	0	49	56	68	3	0	2
1	11	8	0	0	0	0	11	8	0	0	0	1	0	0	0	0	0	1	0	0	0	0	0	0	0	0	0	0	0	0	0	0	0	0	0	0	0	0	0	1	0	1	0	0	0
1	2	1	0	0	0	1	2	1	0	0	0	0	0	0	0	0	0	0	0	0	0	0	0	0	0	0	0	0	0	0	0	0	0	0	0	0	0	0	0	0	1	0	0	0	0
NA	NA	1	NA	NA	0	NA	NA	1	NA	NA	0	NA	NA	0	NA	NA	0	NA	NA	0	NA	NA	0	NA	0	NA	0	NA	NA	0	NA	NA	0	NA	NA	0	NA	NA	0	NA	NA	0	NA	NA	0
NA	NA	NA	NA	NA	NA	NA	NA	NA	NA	NA	NA	NA	NA	NA	NA	NA	NA	NA	NA	NA	NA	NA	NA	NA	NA	NA	NA	NA	NA	NA	NA	NA	NA	NA	NA	NA	NA	NA	NA	NA	NA	NA	NA	NA	NA
NA	4	NA	NA	0	NA	NA	4	NA	NA	0	NA	NA	0	NA	NA	0	NA	NA	0	NA	NA	0	NA	0	NA	0	NA	NA	0	NA	NA	0	NA	NA	0	NA	NA	0	NA	NA	1	NA	NA	0	NA
1	17	20	0	6	9	1	17	18	0	6	9	0	0	2	0	0	0	0	0	2	0	0	0	0	0	0	0	0	0	0	0	0	0	0	0	0	0	0	0	0	3	1	0	0	0
15	9	20	2	1	11	14	9	20	2	1	11	1	0	0	0	0	0	1	0	0	0	0	0	0	0	0	0	0	0	0	0	0	0	0	0	0	0	0	0	0	0	0	0	0	0
NA	1	NA	NA	0	NA	NA	1	NA	NA	0	NA	NA	0	NA	NA	0	NA	NA	0	NA	NA	0	NA	0	NA	0	NA	NA	0	NA	NA	0	NA	NA	0	NA	NA	0	NA	NA	1	NA	NA	0	NA
7	5	8	0	0	0	6	5	8	0	0	0	1	0	0	0	0	0	1	0	0	0	0	0	0	0	0	0	0	0	0	0	0	0	0	0	0	0	0	0	3	1	0	0	0	0
58	68	61	15	3	13	57	67	60	15	3	12	1	1	1	0	0	1	1	0	1	0	0	1	0	0	0	0	0	0	0	0	0	0	0	1	0	0	0	0	6	0	20	1	0	3
45	16	22	12	3	9	44	15	22	12	2	9	1	1	0	0	1	0	1	1	0	0	1	0	0	0	0	0	0	0	0	0	0	0	0	0	0	0	0	0	0	0	0	0	0	0
1	NA	6	0	NA	1	1	NA	6	0	NA	1	0	NA	0	0	NA	0	0	NA	0	0	NA	0	NA	0	NA	0	0	NA	0	0	NA	0	0	NA	0	0	NA	0	1	NA	0	0	NA	0
3	9	NA	0	1	NA	3	8	NA	0	1	NA	0	1	NA	0	0	NA	0	1	NA	0	0	NA	0	NA	0	NA	0	0	NA	0	0	NA	0	0	NA	0	0	NA	0	3	NA	0	0	NA
27	18	16	1	0	2	27	18	16	1	0	2	0	0	0	0	0	0	0	0	0	0	0	0	0	0	0	0	0	0	0	0	0	0	0	0	0	0	0	0	0	4	1	0	0	0
3	8	4	0	1	0	3	8	4	0	1	0	0	0	0	0	0	0	0	0	0	0	0	0	0	0	0	0	0	0	0	0	0	0	0	0	0	0	0	0	0	3	0	0	0	0
24	40	29	1	0	1	24	40	28	1	0	1	0	0	1	0	0	0	0	0	1	0	0	0	0	0	0	0	0	0	0	0	0	0	0	0	0	0	0	0	1	6	12	0	0	1
17	11	8	11	4	3	17	11	7	11	4	3	0	0	1	0	0	0	0	0	1	0	0	0	0	0	0	0	0	0	0	0	0	0	0	0	0	0	0	0	6	1	0	4	0	0
14	8	6	7	3	0	6	7	6	3	3	0	5	1	0	4	0	0	5	1	0	4	0	0	0	0	0	0	0	0	0	0	0	0	0	0	0	0	0	0	2	0	0	1	0	0

## Sheet: Figure 2
Area-level raw and predicted data (geo-referenced) - prevalence of travel anywhere, to mainland EG and within Bioko
Area	lon	lat	examined15	examined16	examined17	anytravel15	anytravel16	anytravel17	travelEG15	travelEG16	travelEG17	travelledBioko15	travelledBioko16	travelledBioko17	anytravel_predicted	travelEG_predicted	travelBioko_predicted
1	438962	381226	25	26	17	0	22	9	0	0	0	0	22	9	0.443	0.026	0.47
2	439960	380231	27	37	17	17	15	12	9	3	0	17	13	12	0.528	0.121	0.503
3	442959	383212	42	54	59	12	24	28	5	5	6	7	22	24	0.387	0.079	0.317
4	444956	381223	198	172	199	51	68	71	7	5	6	47	63	67	0.322	0.032	0.29
5	449949	377244	21	39	24	5	21	15	2	2	1	4	18	15	0.454	0.053	0.462
6	449951	382214	109	115	114	44	44	33	4	7	7	42	37	30	0.328	0.054	0.328
7	450949	381220	34	59	46	6	26	19	0	0	4	6	26	14	0.358	0.027	0.342
8	450950	382214	137	77	80	27	27	20	8	0	0	20	27	18	0.236	0.015	0.212
9	450950	383208	NA	NA	NA	NA	NA	NA	NA	NA	NA	NA	NA	NA	0.236	0.015	0.212
10	451947	377243	7	12	12	2	8	1	0	0	0	2	8	1	0.321	0.022	0.32
11	451949	383208	21	4	23	2	2	7	1	0	2	1	2	6	0.213	0.048	0.187
12	452945	377243	23	32	28	2	5	6	0	0	1	2	5	6	0.193	0.019	0.178
13	452946	378237	2	1	NA	2	0	NA	0	0	NA	2	0	NA	0.326	0.029	0.34
14	452949	384201	34	39	43	2	7	3	0	1	3	2	7	1	0.133	0.033	0.095
15	452950	388178	NA	NA	NA	NA	NA	NA	NA	NA	NA	NA	NA	NA	0.344	0.054	0.285
16	452951	390166	12	4	17	1	3	2	0	0	0	1	3	2	0.237	0.026	0.204
17	453937	359349	8	3	7	1	0	4	0	0	0	1	0	4	0.381	0.029	0.381
18	453947	383207	NA	2	7	NA	1	1	NA	0	0	NA	1	1	0.213	0.06	0.117
19	454946	383206	39	28	32	7	7	3	1	0	0	6	7	3	0.233	0.029	0.221
20	454949	389171	NA	3	3	NA	2	3	NA	0	1	NA	2	2	0.445	0.076	0.409
21	455948	391158	38	33	19	9	8	6	2	1	1	7	8	5	0.285	0.087	0.217
22	456944	384199	NA	9	23	NA	2	8	NA	0	1	NA	2	8	0.323	0.073	0.294
23	456945	385194	13	22	35	3	12	9	1	5	4	3	11	5	0.325	0.101	0.264
24	456948	393146	NA	2	1	NA	0	0	NA	0	0	NA	0	0	0.269	0.046	0.198
25	456948	394140	NA	NA	NA	NA	NA	NA	NA	NA	NA	NA	NA	NA	0.256	0.036	0.175
26	456949	395134	17	19	30	8	5	8	1	0	0	6	5	8	0.249	0.033	0.181
27	456950	397123	1	NA	2	0	NA	0	0	NA	0	0	NA	0	0.262	0.047	0.209
28	457942	380223	88	108	68	43	59	25	3	1	6	42	59	20	0.451	0.035	0.446
29	457942	382211	23	39	20	6	16	10	0	1	0	6	15	10	0.381	0.025	0.348
30	457947	393146	NA	NA	2	NA	NA	1	NA	NA	0	NA	NA	1	0.271	0.047	0.182
31	457947	394140	NA	NA	NA	NA	NA	NA	NA	NA	NA	NA	NA	NA	0.257	0.038	0.178
32	457948	395134	NA	10	NA	NA	1	NA	NA	0	NA	NA	1	NA	0.231	0.032	0.161
33	457948	397122	32	41	51	12	12	22	2	1	3	11	11	21	0.324	0.046	0.287
34	458940	379228	NA	1	1	NA	0	0	NA	0	0	NA	0	0	0.364	0.02	0.402
35	458941	380222	47	51	24	8	20	4	0	0	0	7	20	4	0.341	0.014	0.333
36	458949	402092	28	4	13	0	2	0	0	2	0	0	2	0	0.13	0.041	0.09
37	459939	378234	19	37	28	6	21	3	0	0	0	6	21	3	0.389	0.026	0.352
38	459939	379228	3	NA	3	0	NA	0	0	NA	0	0	NA	0	0.304	0.02	0.281
39	459948	402092	85	93	100	4	13	12	1	0	5	3	13	6	0.121	0.031	0.085
40	459948	403086	17	11	8	6	1	1	0	0	1	6	1	0	0.143	0.04	0.109
41	459949	404080	3	8	4	0	3	0	0	0	0	0	3	0	0.197	0.059	0.145
42	459949	405074	3	9	NA	0	4	NA	0	1	NA	0	3	NA	0.22	0.049	0.176
43	459950	406068	58	68	61	7	1	20	1	0	1	6	0	20	0.153	0.029	0.11
44	460938	378233	3	4	13	1	3	7	0	0	3	1	3	4	0.473	0.079	0.368
45	460947	403085	14	8	6	7	1	0	5	1	0	2	0	0	0.166	0.076	0.104
46	460948	406068	45	16	22	1	1	0	1	1	0	0	0	0	0.164	0.036	0.11
47	460949	407062	1	17	20	0	3	3	0	0	2	0	3	1	0.093	0.029	0.06
48	461934	370280	116	151	135	31	70	44	0	1	7	31	68	38	0.353	0.034	0.338
49	461934	371275	NA	1	5	NA	1	0	NA	0	0	NA	1	0	0.361	0.032	0.368
50	461947	406067	1	NA	6	1	NA	0	0	NA	0	1	NA	0	0.153	0.051	0.085
51	461947	407061	15	9	20	1	0	0	1	0	0	0	0	0	0.102	0.041	0.054
52	461948	408055	1	2	1	0	1	0	0	0	0	0	1	0	0.129	0.049	0.066
53	461948	409049	NA	1	NA	NA	0	NA	NA	0	NA	NA	0	NA	0.176	0.08	0.09
54	462933	369286	28	16	3	15	8	3	2	4	0	15	7	3	0.447	0.085	0.454
55	462933	370280	64	103	88	25	32	23	2	3	3	25	30	19	0.461	0.031	0.488
56	462933	371274	NA	NA	NA	NA	NA	NA	NA	NA	NA	NA	NA	NA	0.362	0.03	0.339
57	462937	383203	78	83	44	20	30	14	1	0	0	20	30	14	0.309	0.021	0.282
58	462946	407061	NA	1	NA	NA	1	NA	NA	0	NA	NA	1	NA	0.124	0.039	0.061
59	462946	408055	NA	NA	1	NA	NA	0	NA	NA	0	NA	NA	0	0.144	0.054	0.079
60	462947	409049	NA	6	2	NA	1	0	NA	1	0	NA	0	0	0.159	0.074	0.06
61	463946	410043	4	6	NA	0	1	NA	0	1	NA	0	0	NA	0.128	0.092	0.038
62	464945	411037	198	226	247	15	20	17	7	9	11	7	9	6	0.075	0.028	0.039
63	464945	412031	1	3	NA	1	2	NA	0	1	NA	0	2	NA	0.129	0.066	0.076
64	464947	416007	13	10	2	2	3	1	2	1	0	1	3	1	0.208	0.098	0.137
65	465943	411036	13	3	4	1	0	0	0	0	0	0	0	0	0.118	0.069	0.041
66	466942	411036	52	16	26	3	7	5	3	5	4	1	1	1	0.142	0.112	0.025
67	466942	412030	22	31	20	1	1	0	1	1	0	0	0	0	0.177	0.094	0.023
68	466943	413024	42	62	45	7	15	6	7	12	5	0	0	2	0.225	0.162	0.022
69	466944	416006	NA	4	1	NA	0	0	NA	0	0	NA	0	0	0.168	0.076	0.067
70	467930	375249	NA	NA	1	NA	NA	0	NA	NA	0	NA	NA	0	0.363	0.052	0.359
71	467930	376243	NA	3	3	NA	1	2	NA	0	1	NA	1	2	0.361	0.055	0.343
72	467940	410041	46	50	46	5	14	9	4	14	2	1	0	7	0.194	0.131	0.052
73	467941	411035	27	19	26	4	4	4	1	4	3	2	0	1	0.125	0.106	0.023
74	467941	413024	9	21	27	0	9	9	0	9	9	0	0	1	0.166	0.13	0.018
75	468929	377237	15	27	14	6	5	2	0	2	0	6	3	2	0.283	0.043	0.244
76	468929	378231	22	7	13	9	2	6	0	1	0	9	2	6	0.392	0.044	0.414
77	468939	411035	66	13	15	2	4	4	2	1	4	0	0	0	0.116	0.072	0.017
78	468940	412029	69	25	21	4	3	5	4	2	5	0	0	1	0.104	0.087	0.013
79	468940	414017	52	45	15	1	10	4	1	6	1	0	0	0	0.153	0.081	0.015
80	468941	415011	17	4	2	1	0	0	1	0	0	0	0	0	0.118	0.066	0.019
81	468941	416006	48	19	16	7	8	4	6	5	4	0	2	0	0.146	0.088	0.025
82	468941	417000	NA	NA	2	NA	NA	0	NA	NA	0	NA	NA	0	0.184	0.101	0.031
83	469926	369284	34	33	15	13	9	3	6	1	3	10	8	0	0.372	0.072	0.346
84	469928	376242	14	18	NA	4	3	NA	0	0	NA	4	3	NA	0.263	0.041	0.228
85	469938	411035	5	3	1	0	0	1	0	0	1	0	0	0	0.111	0.071	0.019
86	469938	412029	NA	NA	3	NA	NA	0	NA	NA	0	NA	NA	0	0.108	0.095	0.017
87	469939	414017	NA	10	9	NA	1	1	NA	0	0	NA	1	0	0.167	0.105	0.016
88	469939	415011	6	8	1	1	3	0	0	1	0	0	0	0	0.182	0.109	0.014
89	469940	416005	8	4	9	0	0	1	0	0	1	0	0	0	0.136	0.057	0.021
90	469940	416999	12	5	11	4	1	0	2	0	0	0	0	0	0.164	0.066	0.025
91	470924	367296	NA	10	5	NA	6	2	NA	0	1	NA	6	1	0.441	0.031	0.483
92	470927	375248	1	2	1	0	1	0	0	0	0	0	1	0	0.4	0.033	0.486
93	470927	376242	56	41	62	19	7	17	2	3	2	17	5	15	0.297	0.052	0.272
94	470927	377236	13	4	NA	7	4	NA	5	3	NA	4	2	NA	0.441	0.241	0.306
95	470937	411035	39	18	18	1	6	2	0	1	1	1	0	0	0.114	0.041	0.02
96	470937	412029	20	5	22	2	0	3	1	0	3	1	0	0	0.141	0.091	0.029
97	470937	413023	13	6	10	1	1	7	1	0	2	0	1	0	0.206	0.135	0.026
98	470938	414017	51	17	17	1	5	7	1	4	6	0	0	0	0.174	0.125	0.013
99	470938	415011	6	10	12	1	4	2	0	4	1	0	0	0	0.162	0.083	0.015
100	471923	367295	NA	NA	1	NA	NA	0	NA	NA	0	NA	NA	0	0.447	0.028	0.471
101	471926	376242	3	NA	NA	0	NA	NA	0	NA	NA	0	NA	NA	0.327	0.097	0.285
102	471926	377236	6	13	13	0	7	1	0	4	0	0	5	1	0.34	0.135	0.266
103	471926	378230	NA	NA	NA	NA	NA	NA	NA	NA	NA	NA	NA	NA	0.317	0.084	0.227
104	471935	411034	198	93	51	18	6	9	11	0	6	4	5	3	0.111	0.036	0.04
105	471936	412028	156	114	61	27	34	9	1	7	1	25	22	7	0.158	0.045	0.096
106	471936	413022	78	53	105	10	15	36	9	6	26	0	0	1	0.27	0.181	0.018
107	471936	414016	17	11	8	2	1	3	2	1	1	0	0	0	0.215	0.107	0.012
108	471936	415011	12	38	24	3	8	9	3	7	7	0	0	0	0.219	0.186	0.017
109	472924	374253	23	10	15	3	4	1	1	1	1	2	4	1	0.303	0.056	0.262
110	472925	378230	34	17	42	14	9	21	1	1	4	14	8	17	0.369	0.073	0.292
111	472934	411034	70	51	42	7	8	4	5	3	0	0	4	4	0.152	0.062	0.056
112	472934	412028	266	195	138	35	43	28	17	22	17	15	17	10	0.183	0.074	0.082
113	472934	413022	35	5	18	8	1	2	7	0	2	0	0	0	0.17	0.112	0.018
114	472935	414016	146	54	126	24	14	31	21	9	25	0	0	3	0.162	0.098	0.01
115	472935	415010	19	19	30	3	2	6	3	0	5	0	0	1	0.186	0.187	0.014
116	473923	371271	NA	2	4	NA	1	4	NA	1	1	NA	1	3	0.494	0.092	0.513
117	473923	374253	49	51	60	13	26	14	6	11	5	9	18	10	0.314	0.093	0.241
118	473923	375247	NA	11	2	NA	4	1	NA	0	0	NA	4	1	0.34	0.046	0.303
119	473924	378229	3	8	1	0	5	0	0	1	0	0	4	0	0.425	0.037	0.392
120	473933	411034	120	55	133	27	11	21	23	8	12	0	1	4	0.202	0.168	0.026
121	473933	412028	261	265	219	39	67	37	23	35	17	13	28	16	0.213	0.103	0.076
122	473933	413022	457	473	345	111	120	61	90	86	55	12	17	3	0.248	0.172	0.024
123	473933	414016	700	646	539	149	138	97	140	125	81	1	8	10	0.202	0.176	0.01
124	473934	415010	45	39	45	15	11	3	14	9	2	0	0	0	0.184	0.178	0.012
125	474923	379223	NA	13	10	NA	8	1	NA	0	1	NA	8	0	0.382	0.04	0.347
126	474931	409045	NA	NA	5	NA	NA	4	NA	NA	3	NA	NA	1	0.148	0.083	0.042
127	474931	410039	48	35	57	9	2	4	7	1	3	1	1	0	0.147	0.107	0.018
128	474931	411033	48	56	92	7	8	17	5	8	16	2	1	0	0.18	0.133	0.019
129	474931	412028	141	181	205	25	47	46	20	27	38	1	9	2	0.208	0.128	0.023
130	474932	413022	791	640	711	159	128	151	135	87	114	16	25	36	0.227	0.165	0.029
131	474932	414016	1149	701	1034	231	132	206	151	82	78	55	32	114	0.261	0.291	0.012
132	474932	415010	280	271	256	57	53	37	34	26	22	10	12	6	0.169	0.094	0.012
133	475923	382205	19	17	38	5	12	21	0	1	8	5	12	13	0.416	0.07	0.359
134	475930	411033	15	25	44	3	3	13	2	2	7	0	0	5	0.303	0.209	0.031
135	475930	412027	190	294	251	42	54	31	37	43	21	1	7	7	0.191	0.102	0.027
136	475930	413021	801	1039	793	124	174	164	84	91	103	28	73	56	0.173	0.102	0.066
137	475931	414015	1109	809	885	161	185	109	124	123	79	30	36	11	0.16	0.068	0.066
138	475931	415009	884	802	538	217	152	90	162	91	53	15	18	23	0.202	0.122	0.037
139	475931	416004	26	45	27	8	15	3	8	14	1	0	0	2	0.227	0.153	0.025
140	476922	382205	10	8	12	4	4	0	1	1	0	3	4	0	0.286	0.065	0.254
141	476928	410039	NA	NA	NA	NA	NA	NA	NA	NA	NA	NA	NA	NA	0.212	0.137	0.049
142	476928	411033	81	105	59	55	13	14	48	12	14	11	1	2	0.263	0.19	0.058
143	476929	412027	29	17	41	4	2	6	0	0	1	4	0	4	0.162	0.061	0.079
144	476929	413021	238	275	185	47	60	22	28	35	16	12	18	6	0.157	0.11	0.04
145	476929	414015	705	669	606	105	94	117	89	64	87	7	19	27	0.164	0.126	0.024
146	476929	415009	947	786	776	184	162	109	141	122	65	34	28	33	0.208	0.117	0.059
147	476930	416003	278	232	195	48	40	14	40	16	8	8	16	5	0.131	0.054	0.063
148	477922	386181	39	58	54	15	24	30	1	0	3	13	24	30	0.357	0.04	0.307
149	477927	409045	NA	1	1	NA	0	0	NA	0	0	NA	0	0	0.129	0.035	0.067
150	477927	410039	NA	3	NA	NA	0	NA	NA	0	NA	NA	0	NA	0.168	0.101	0.051
151	477928	413021	46	35	146	1	10	30	1	4	18	0	4	7	0.129	0.059	0.067
152	477928	414015	377	311	238	33	61	41	21	40	11	7	15	27	0.153	0.033	0.084
153	477928	415009	695	631	580	111	74	110	82	32	49	25	27	45	0.1	0.056	0.042
154	477928	416003	310	308	264	38	54	37	12	26	13	23	18	22	0.151	0.076	0.049
155	478925	408050	NA	NA	NA	NA	NA	NA	NA	NA	NA	NA	NA	NA	0.148	0.05	0.079
156	478925	409044	12	8	17	1	2	1	0	0	0	1	2	1	0.153	0.044	0.07
157	478926	412027	54	42	59	10	2	16	3	1	0	9	1	16	0.174	0.06	0.133
158	478926	413021	275	183	209	53	41	35	21	22	16	32	7	14	0.248	0.165	0.058
159	478926	414015	163	184	256	27	34	31	17	24	19	8	7	9	0.134	0.106	0.028
160	478927	415009	15	25	3	0	4	0	0	3	0	0	1	0	0.227	0.274	0.03
161	479920	389163	53	77	74	17	38	13	8	2	2	10	35	12	0.321	0.056	0.273
162	479925	412026	5	16	6	0	9	5	0	4	0	0	4	5	0.175	0.054	0.079
163	479925	413020	46	21	7	9	9	3	3	8	2	3	0	1	0.309	0.218	0.096
164	479925	414015	29	34	5	4	6	1	3	5	0	2	2	1	0.184	0.143	0.06
165	479925	415009	54	63	30	2	17	5	1	16	5	1	1	0	0.362	0.399	0.071
166	480919	390157	73	75	62	21	20	13	2	1	3	19	18	10	0.256	0.035	0.211
167	480923	412026	181	66	66	3	9	11	2	0	1	1	8	10	0.137	0.027	0.088
168	480924	415008	81	99	68	35	48	17	20	29	12	18	21	5	0.369	0.246	0.146
169	481922	411032	160	66	88	15	17	17	0	1	1	15	16	16	0.151	0.018	0.125
170	481922	412026	582	218	225	153	45	22	19	1	4	138	41	18	0.262	0.025	0.237
171	481922	413020	3	11	15	0	4	0	0	0	0	0	4	0	0.299	0.035	0.232
172	481922	415008	3	12	7	2	6	0	0	6	0	2	0	0	0.332	0.21	0.127
173	482917	390156	NA	14	23	NA	3	9	NA	0	1	NA	2	9	0.255	0.043	0.193
174	483916	393138	5	9	1	0	1	1	0	0	0	0	1	1	0.259	0.036	0.217
175	483916	394132	32	14	23	10	5	5	0	0	1	10	5	5	0.269	0.028	0.262
176	483916	395127	3	2	10	0	0	5	0	0	0	0	0	5	0.256	0.03	0.23
177	484915	396120	53	22	30	9	6	9	0	0	1	8	6	9	0.268	0.027	0.197
178	485914	396120	4	2	4	1	2	3	0	0	0	1	2	3	0.272	0.024	0.235
179	485916	410037	23	24	24	0	0	1	0	0	0	0	0	1	0.08	0.027	0.04
180	486913	398108	NA	NA	NA	NA	NA	NA	NA	NA	NA	NA	NA	NA	0.279	0.024	0.202
181	487912	398108	59	30	45	16	16	15	0	0	1	15	14	14	0.329	0.016	0.313
182	488911	400096	64	57	65	20	9	16	3	6	0	18	3	16	0.26	0.045	0.207
183	488911	401090	10	16	30	3	3	14	0	0	2	3	3	13	0.244	0.046	0.173
184	488912	409043	NA	3	NA	NA	1	NA	NA	0	NA	NA	1	NA	0.201	0.026	0.162
185	489910	402084	21	21	18	0	5	6	0	0	2	0	5	4	0.206	0.036	0.152
186	489910	408049	NA	4	NA	NA	1	NA	NA	0	NA	NA	1	NA	0.212	0.038	0.18
187	489910	409043	335	310	286	52	64	73	4	8	8	49	56	68	0.171	0.024	0.141
188	489911	410037	6	NA	13	2	NA	5	1	NA	0	1	NA	5	0.166	0.04	0.104
189	490909	403078	22	23	11	5	9	3	0	1	1	5	8	3	0.295	0.029	0.269
190	490909	404072	24	40	29	1	6	13	0	0	1	1	6	12	0.222	0.024	0.183
191	490909	405066	27	18	16	0	4	1	0	0	0	0	4	1	0.135	0.019	0.104
192	490909	407054	7	5	8	3	1	0	1	0	0	3	1	0	0.19	0.054	0.111
193	490909	409043	1	11	8	1	0	1	1	0	0	1	0	1	0.182	0.051	0.114
194	490909	410037	NA	NA	1	NA	NA	0	NA	NA	0	NA	NA	0	0.177	0.058	0.089

## Sheet: Figure 3
Area-level raw data - frequency of travel from origin to other districts
toBaney	toMalabo	toLuba	toRiaba	origin
0	14	0	2	Baney
0	8	1	0	Baney
0	18	0	3	Baney
15	21	0	1	Baney
NA	NA	NA	NA	Baney
0	41	2	0	Baney
0	22	0	1	Baney
0	6	0	0	Baney
0	5	0	0	Baney
1	19	0	0	Baney
0	2	0	0	Baney
0	11	0	0	Baney
0	0	1	0	Baney
0	1	1	0	Baney
1	32	8	3	Baney
1	1	0	0	Baney
10	21	14	4	Baney
2	14	4	2	Baney
0	5	0	0	Baney
1	42	5	0	Baney
0	4	0	0	Baney
0	4	0	0	Baney
1	23	0	1	Baney
0	9	0	0	Baney
1	13	3	1	Baney
3	162	25	9	Baney
6	22	13	4	Baney
0	1	0	0	Baney
0	3	2	1	Baney
0	0	0	0	Baney
0	1	0	0	Baney
11	134	23	5	Baney
0	1	1	1	Baney
0	0	1	0	Baney
0	4	0	0	Baney
0	5	0	0	Baney
0	19	0	0	Baney
1	0	0	1	Malabo
8	6	6	2	Malabo
0	0	0	0	Malabo
0	0	0	0	Malabo
0	0	4	1	Malabo
0	0	0	0	Malabo
0	0	2	0	Malabo
0	0	0	0	Malabo
0	0	2	0	Malabo
14	2	9	4	Malabo
34	1	25	0	Malabo
0	0	0	0	Malabo
0	0	0	0	Malabo
0	0	0	0	Malabo
0	0	0	0	Malabo
0	0	1	0	Malabo
0	0	0	0	Malabo
13	2	8	2	Malabo
26	1	30	7	Malabo
45	2	35	18	Malabo
40	5	36	13	Malabo
0	0	0	0	Malabo
0	0	0	0	Malabo
0	0	0	0	Malabo
0	0	0	0	Malabo
0	0	1	2	Malabo
4	1	11	4	Malabo
88	0	95	19	Malabo
29	2	34	15	Malabo
21	2	21	8	Malabo
0	0	2	0	Malabo
0	0	0	0	Malabo
0	0	0	0	Malabo
1	0	0	0	Malabo
0	0	0	0	Malabo
4	2	24	3	Malabo
31	1	25	18	Malabo
90	5	44	6	Malabo
7	0	25	3	Malabo
5	3	3	0	Malabo
0	0	0	0	Malabo
0	0	0	0	Malabo
0	0	0	0	Malabo
0	0	0	0	Malabo
2	0	0	0	Malabo
30	0	19	1	Malabo
6	1	25	3	Malabo
20	0	32	2	Malabo
3	0	6	1	Malabo
1	0	5	7	Malabo
5	0	2	1	Malabo
6	3	11	3	Malabo
0	0	0	0	Malabo
0	1	1	1	Malabo
0	3	0	0	Malabo
0	0	0	0	Malabo
0	0	0	0	Malabo
0	0	0	1	Malabo
7	0	1	1	Malabo
3	2	3	0	Malabo
1	0	3	2	Malabo
0	0	1	2	Malabo
2	0	3	0	Malabo
2	1	7	4	Malabo
0	0	0	0	Malabo
0	4	4	1	Malabo
0	0	1	1	Malabo
NA	NA	NA	NA	Malabo
0	0	0	0	Malabo
0	0	0	0	Malabo
0	0	0	0	Malabo
0	0	0	1	Malabo
0	0	0	0	Malabo
1	1	2	0	Malabo
0	1	0	0	Malabo
0	0	0	0	Malabo
NA	NA	NA	NA	Malabo
1	0	2	0	Malabo
0	0	0	0	Malabo
0	0	1	0	Malabo
17	9	1	0	Malabo
0	1	0	0	Malabo
0	1	0	0	Malabo
0	0	3	0	Malabo
0	2	0	0	Malabo
0	7	0	0	Malabo
0	2	0	0	Malabo
0	0	0	0	Luba
3	39	0	1	Luba
0	19	0	0	Luba
0	1	0	0	Luba
NA	NA	NA	NA	Luba
NA	NA	NA	NA	Luba
0	0	0	0	Luba
0	1	0	0	Luba
0	20	0	0	Luba
0	5	1	0	Luba
0	4	0	0	Luba
NA	NA	NA	NA	Luba
0	19	0	0	Luba
0	10	0	0	Luba
0	10	0	0	Luba
0	53	0	1	Luba
NA	NA	NA	NA	Luba
0	7	0	1	Luba
0	2	0	0	Luba
0	16	0	0	Luba
2	62	0	0	Luba
3	104	0	1	Luba
2	55	6	0	Luba
0	30	0	0	Luba
0	19	6	0	Luba
5	171	2	0	Luba
1	44	0	0	Luba
0	42	0	0	Luba
6	110	3	1	Luba
0	30	1	0	Luba
0	0	0	0	Luba
0	0	0	0	Luba
0	2	0	0	Luba
0	30	0	0	Luba
0	8	0	0	Luba
0	35	1	1	Luba
0	11	0	0	Luba
0	12	1	0	Luba
6	36	4	2	Riaba
8	38	7	4	Riaba
2	60	6	0	Riaba
1	27	2	0	Riaba
0	7	0	0	Riaba
0	3	5	0	Riaba
5	12	1	0	Riaba
NA	NA	NA	NA	Riaba
1	37	1	0	Riaba
3	1	0	0	Riaba
0	10	0	0	Riaba
0	6	0	0	Riaba
0	6	0	0	Riaba
0	2	0	0	Riaba
0	6	1	0	Riaba
2	34	0	1	Riaba
0	0	0	0	Riaba
0	0	0	0	Riaba
0	1	0	0	Riaba
0	5	0	0	Riaba
0	8	0	0	Riaba
1	33	3	0	Riaba
0	4	0	0	Riaba
0	17	0	1	Riaba
0	7	0	0	Riaba
0	0	0	0	Riaba

## Sheet: Figure 4
Area-level raw data - frequency of Pf infection and travel
examined15	examined16	examined17	pf15	pf16	pf17	travelEG15	travelEG16	travelEG17	travelEGpf15	travelEGpf16	travelEGpf17	notravel15	notravel16	notravel17	notravelpf15	notravelpf16	notravelpf17
22	23	11	1	1	0	0	1	1	0	0	0	22	22	10	1	1	0
28	4	13	13	1	5	0	2	0	0	0	0	28	2	13	13	1	5
85	93	100	2	3	7	1	0	5	0	0	0	84	93	93	2	3	7
21	21	18	1	1	0	0	0	2	0	0	0	21	21	16	1	1	0
10	16	30	1	0	1	0	0	2	0	0	0	10	16	28	1	0	1
64	57	65	4	7	5	3	6	0	1	0	0	60	51	65	3	7	5
NA	NA	NA	NA	NA	NA	NA	NA	NA	NA	NA	NA	NA	NA	NA	NA	NA	NA
59	30	45	2	0	3	0	0	1	0	0	0	58	27	44	2	0	3
1	NA	2	1	NA	1	0	NA	0	0	NA	0	1	NA	2	1	NA	1
32	41	51	9	0	11	2	1	3	0	0	0	27	40	48	8	0	11
53	22	30	1	0	1	0	0	1	0	0	0	45	22	29	1	0	1
4	2	4	0	0	1	0	0	0	0	0	0	4	2	4	0	0	1
17	19	30	7	1	15	1	0	0	0	0	0	15	19	30	7	1	15
NA	10	NA	NA	1	NA	NA	0	NA	NA	0	NA	NA	10	NA	NA	1	NA
3	2	10	0	0	2	0	0	0	0	0	0	3	2	10	0	0	2
NA	NA	NA	NA	NA	NA	NA	NA	NA	NA	NA	NA	NA	NA	NA	NA	NA	NA
NA	NA	NA	NA	NA	NA	NA	NA	NA	NA	NA	NA	NA	NA	NA	NA	NA	NA
NA	NA	2	NA	NA	0	NA	NA	0	NA	NA	0	NA	NA	2	NA	NA	0
32	14	23	1	0	1	0	0	1	0	0	0	32	14	22	1	0	1
12	5	11	2	0	1	2	0	0	1	0	0	8	4	11	1	0	1
NA	2	1	NA	0	1	NA	0	0	NA	0	0	NA	2	1	NA	0	1
NA	NA	2	NA	NA	1	NA	NA	0	NA	NA	0	NA	NA	2	NA	NA	1
5	9	1	1	0	1	0	0	0	0	0	0	5	9	1	1	0	1
38	33	19	14	8	7	2	1	1	1	0	0	36	32	18	13	8	7
12	4	17	5	0	2	0	0	0	0	0	0	12	4	17	5	0	2
73	75	62	1	0	0	2	1	3	0	0	0	69	73	59	1	0	0
NA	14	23	NA	2	3	NA	0	1	NA	0	1	NA	13	22	NA	2	2
NA	3	3	NA	0	0	NA	0	1	NA	0	0	NA	3	2	NA	0	0
53	77	74	4	1	3	8	2	2	3	0	0	45	73	72	1	1	3
NA	NA	NA	NA	NA	NA	NA	NA	NA	NA	NA	NA	NA	NA	NA	NA	NA	NA
39	58	54	1	1	4	1	0	3	0	0	0	37	57	51	0	1	4
13	22	35	4	3	8	1	5	4	1	3	2	12	17	31	3	0	6
13	10	2	3	2	1	2	1	0	0	1	0	11	9	2	3	1	1
34	39	43	15	6	17	0	1	3	0	0	1	34	38	40	15	6	16
NA	9	23	NA	1	4	NA	0	1	NA	0	0	NA	9	22	NA	1	4
NA	4	1	NA	0	1	NA	0	0	NA	0	0	NA	4	1	NA	0	1
48	19	16	19	7	5	6	5	4	2	4	1	41	13	12	17	3	4
8	4	9	0	0	1	0	0	1	0	0	0	8	4	8	0	0	1
42	54	59	6	6	10	5	5	6	2	1	2	37	49	53	4	5	8
NA	NA	NA	NA	NA	NA	NA	NA	NA	NA	NA	NA	NA	NA	NA	NA	NA	NA
21	4	23	3	0	5	1	0	2	0	0	1	19	4	21	3	0	4
NA	2	7	NA	0	1	NA	0	0	NA	0	0	NA	2	7	NA	0	1
39	28	32	13	1	8	1	0	0	0	0	0	38	28	32	13	1	8
78	83	44	1	1	4	1	0	0	0	0	0	76	83	44	1	1	4
26	45	27	10	6	2	8	14	1	2	4	0	18	30	26	8	2	2
278	232	195	25	26	22	40	16	8	5	6	1	237	206	185	20	20	20
109	115	114	17	3	18	4	7	7	0	0	3	104	106	106	17	3	15
137	77	80	25	7	7	8	0	0	5	0	0	129	77	77	20	7	6
310	308	264	11	12	6	12	26	13	1	6	1	291	269	247	10	6	5
23	39	20	2	1	3	0	1	0	0	0	0	23	38	20	2	1	3
19	17	38	2	0	1	0	1	8	0	0	1	19	16	30	2	0	0
10	8	12	1	1	0	1	1	0	1	0	0	9	7	12	0	1	0
25	26	17	5	2	5	0	0	0	0	0	0	25	26	17	5	2	5
198	172	199	1	5	4	7	5	6	1	0	0	190	167	191	0	5	4
34	59	46	4	3	2	0	0	4	0	0	1	34	59	41	4	3	1
27	37	17	5	10	2	9	3	0	3	3	0	17	34	17	2	7	2
88	108	68	2	17	7	3	1	6	0	1	5	85	107	62	2	16	2
47	51	24	2	3	0	0	0	0	0	0	0	46	51	24	2	3	0
NA	1	1	NA	0	0	NA	0	0	NA	0	0	NA	1	1	NA	0	0
3	NA	3	0	NA	0	0	NA	0	0	NA	0	3	NA	3	0	NA	0
NA	13	10	NA	3	2	NA	0	1	NA	0	0	NA	13	9	NA	3	2
2	1	NA	0	0	NA	0	0	NA	0	0	NA	2	1	NA	0	0	NA
19	37	28	0	1	4	0	0	0	0	0	0	19	37	28	0	1	4
3	4	13	1	0	3	0	0	3	0	0	0	3	4	10	1	0	3
22	7	13	1	0	0	0	1	0	0	0	0	22	5	13	1	0	0
NA	NA	NA	NA	NA	NA	NA	NA	NA	NA	NA	NA	NA	NA	NA	NA	NA	NA
34	17	42	4	4	2	1	1	4	0	0	0	31	16	38	3	4	2
3	8	1	1	2	0	0	1	0	0	0	0	3	7	1	1	2	0
21	39	24	0	0	1	2	2	1	0	0	0	19	36	23	0	0	1
7	12	12	0	0	0	0	0	0	0	0	0	7	11	12	0	0	0
23	32	28	0	0	0	0	0	1	0	0	0	23	32	27	0	0	0
15	27	14	7	2	1	0	2	0	0	0	0	14	24	14	6	2	1
13	4	NA	7	1	NA	5	3	NA	1	1	NA	8	1	NA	6	0	NA
6	13	13	0	3	0	0	4	0	0	1	0	6	8	13	0	2	0
NA	3	3	NA	0	0	NA	0	1	NA	0	0	NA	3	2	NA	0	0
14	18	NA	0	1	NA	0	0	NA	0	0	NA	14	18	NA	0	1	NA
56	41	62	15	5	5	2	3	2	2	0	2	53	38	60	13	5	3
3	NA	NA	1	NA	NA	0	NA	NA	0	NA	NA	3	NA	NA	1	NA	NA
NA	NA	1	NA	NA	0	NA	NA	0	NA	NA	0	NA	NA	1	NA	NA	0
1	2	1	0	0	0	0	0	0	0	0	0	1	2	1	0	0	0
NA	11	2	NA	1	0	NA	0	0	NA	0	0	NA	11	2	NA	1	0
23	10	15	7	0	3	1	1	1	1	0	0	22	9	14	6	0	3
49	51	60	7	8	10	6	11	5	1	1	2	42	39	55	6	6	8
17	4	2	1	0	1	1	0	0	0	0	0	16	4	2	1	0	1
6	8	1	1	0	0	0	1	0	0	0	0	5	4	1	1	0	0
6	10	12	1	1	2	0	4	1	0	0	0	5	6	10	1	1	2
12	38	24	1	9	4	3	7	7	0	5	3	9	30	15	1	4	1
19	19	30	2	4	2	3	0	5	1	0	1	16	17	25	1	4	1
45	39	45	7	4	3	14	9	2	5	1	1	27	28	42	2	3	2
280	271	256	22	12	15	34	26	22	8	1	3	226	228	224	12	10	11
884	802	538	110	60	26	162	91	53	40	17	12	666	666	467	65	39	13
947	786	776	124	82	66	141	122	65	45	30	19	780	648	696	76	52	46
695	631	580	67	40	46	82	32	49	23	6	12	603	581	510	42	34	32
15	25	3	2	6	1	0	3	0	0	0	0	15	22	3	2	6	1
54	63	30	17	5	6	1	16	5	1	1	2	53	47	25	16	4	4
81	99	68	16	13	14	20	29	12	5	7	4	61	68	56	11	6	10
3	12	7	0	5	1	0	6	0	0	3	0	3	6	7	0	2	1
NA	1	5	NA	0	0	NA	0	0	NA	0	0	NA	1	5	NA	0	0
NA	NA	NA	NA	NA	NA	NA	NA	NA	NA	NA	NA	NA	NA	NA	NA	NA	NA
NA	2	4	NA	0	3	NA	1	1	NA	0	1	NA	1	3	NA	0	2
116	151	135	1	1	3	0	1	7	0	0	0	115	148	126	1	1	3
64	103	88	1	2	0	2	3	3	1	0	0	62	99	84	0	2	0
28	16	3	4	1	0	2	4	0	1	0	0	25	12	3	3	1	0
34	33	15	11	1	0	6	1	3	5	0	0	28	32	12	6	1	0
NA	10	5	NA	0	1	NA	0	1	NA	0	0	NA	10	4	NA	0	1
NA	NA	1	NA	NA	0	NA	NA	0	NA	NA	0	NA	NA	1	NA	NA	0
52	45	15	12	8	7	1	6	1	1	1	1	49	35	11	11	7	6
NA	10	9	NA	1	0	NA	0	0	NA	0	0	NA	10	8	NA	1	0
51	17	17	16	3	2	1	4	6	1	2	1	50	12	10	15	1	1
17	11	8	2	1	2	2	1	1	0	1	0	15	10	5	2	0	2
146	54	126	25	4	25	21	9	25	4	2	4	122	40	98	21	2	19
700	646	539	134	71	73	140	125	81	45	27	30	543	512	450	87	44	42
1149	701	1034	119	59	65	151	82	78	44	31	23	960	573	936	72	20	40
1109	809	885	123	75	71	124	123	79	52	30	20	965	654	782	71	44	51
705	669	606	107	72	69	89	64	87	30	19	24	601	592	513	74	53	45
377	311	238	60	39	20	21	40	11	1	12	2	347	263	224	57	27	18
163	184	256	19	24	35	17	24	19	4	5	7	141	155	233	15	19	28
29	34	5	4	8	1	3	5	0	1	2	0	26	29	5	3	6	1
8	3	7	3	0	0	0	0	0	0	0	0	8	3	7	3	0	0
42	62	45	13	14	8	7	12	5	2	5	0	35	47	40	11	9	8
9	21	27	1	8	9	0	9	9	0	6	5	9	12	18	1	2	4
13	6	10	0	0	1	1	0	2	0	0	0	12	6	3	0	0	1
78	53	105	8	1	9	9	6	26	0	0	4	65	38	70	8	1	5
35	5	18	10	0	3	7	0	2	3	0	1	27	4	16	7	0	2
457	473	345	93	49	51	90	86	55	27	18	22	355	366	286	65	28	29
791	640	711	124	65	97	135	87	114	48	23	41	637	535	590	73	41	56
801	1039	793	80	59	70	84	91	103	18	12	36	701	931	678	62	46	34
238	275	185	25	21	19	28	35	16	8	11	3	202	231	169	17	10	16
46	35	146	6	4	11	1	4	18	0	2	4	45	29	123	6	2	6
275	183	209	18	8	13	21	22	16	1	2	0	250	147	185	16	5	13
46	21	7	3	5	2	3	8	2	1	2	1	39	12	5	2	2	1
3	11	15	0	0	0	0	0	0	0	0	0	3	11	15	0	0	0
1	3	NA	1	1	NA	0	1	NA	0	1	NA	0	2	NA	0	0	NA
22	31	20	10	10	7	1	1	0	0	0	0	21	30	20	10	10	7
69	25	21	14	3	3	4	2	5	1	0	3	65	22	16	13	3	0
NA	NA	3	NA	NA	0	NA	NA	0	NA	NA	0	NA	NA	3	NA	NA	0
20	5	22	1	1	7	1	0	3	0	0	1	19	5	19	1	1	6
156	114	61	19	7	3	1	7	1	0	3	1	154	102	59	19	4	2
266	195	138	31	19	7	17	22	17	3	1	2	243	167	120	28	18	5
261	265	219	28	19	16	23	35	17	4	9	3	231	223	197	23	8	13
141	181	205	10	9	19	20	27	38	3	1	4	111	140	161	7	7	14
190	294	251	39	45	37	37	43	21	13	11	9	146	245	226	26	34	28
29	17	41	7	0	3	0	0	1	0	0	0	29	15	39	7	0	3
54	42	59	7	4	13	3	1	0	0	0	0	49	41	58	7	4	13
5	16	6	1	2	0	0	4	0	0	2	0	5	8	6	1	0	0
181	66	66	3	1	1	2	0	1	0	0	0	178	64	65	3	0	1
582	218	225	6	1	3	19	1	4	1	0	0	562	209	221	5	1	3
198	226	247	67	20	42	7	9	11	1	2	5	189	214	235	66	18	37
13	3	4	7	0	1	0	0	0	0	0	0	12	3	4	7	0	1
52	16	26	14	6	7	3	5	4	2	1	1	47	10	22	11	5	6
27	19	26	10	5	4	1	4	3	1	1	0	25	9	23	8	1	4
66	13	15	6	0	1	2	1	4	0	0	1	64	9	11	6	0	0
5	3	1	2	0	0	0	0	1	0	0	0	5	3	0	2	0	0
39	18	18	4	0	5	0	1	1	0	0	0	39	12	16	4	0	5
198	93	51	25	6	5	11	0	6	5	0	2	182	92	45	19	6	3
70	51	42	7	3	5	5	3	0	0	1	0	62	42	42	7	1	5
120	55	133	25	4	14	23	8	12	8	3	3	90	45	115	16	1	10
48	56	92	9	6	29	5	8	16	1	1	10	43	48	75	8	5	19
15	25	44	2	3	3	2	2	7	0	0	1	12	22	36	2	3	2
81	105	59	29	21	9	48	12	14	19	4	1	31	92	45	10	17	8
160	66	88	1	0	1	0	1	1	0	0	0	160	65	86	1	0	1
4	6	NA	2	2	NA	0	1	NA	0	0	NA	4	5	NA	2	2	NA
46	50	46	17	14	20	4	14	2	1	7	1	42	36	44	16	7	19
48	35	57	13	6	18	7	1	3	2	0	2	39	34	53	11	6	16
NA	NA	NA	NA	NA	NA	NA	NA	NA	NA	NA	NA	NA	NA	NA	NA	NA	NA
NA	3	NA	NA	0	NA	NA	0	NA	NA	0	NA	NA	3	NA	NA	0	NA
23	24	24	4	2	4	0	0	0	0	0	0	22	24	24	4	2	4
6	NA	13	0	NA	0	1	NA	0	0	NA	0	5	NA	13	0	NA	0
NA	NA	1	NA	NA	0	NA	NA	0	NA	NA	0	NA	NA	1	NA	NA	0
NA	1	NA	NA	0	NA	NA	0	NA	NA	0	NA	NA	1	NA	NA	0	NA
NA	6	2	NA	2	1	NA	1	0	NA	0	0	NA	5	2	NA	2	1
NA	NA	5	NA	NA	2	NA	NA	3	NA	NA	1	NA	NA	2	NA	NA	1
NA	1	1	NA	0	0	NA	0	0	NA	0	0	NA	1	1	NA	0	0
12	8	17	1	0	0	0	0	0	0	0	0	12	8	17	1	0	0
NA	3	NA	NA	0	NA	NA	0	NA	NA	0	NA	NA	3	NA	NA	0	NA
335	310	286	6	0	6	4	8	8	0	0	0	327	297	278	6	0	6
1	11	8	0	0	0	1	0	0	0	0	0	0	11	8	0	0	0
1	2	1	0	0	0	0	0	0	0	0	0	1	2	1	0	0	0
NA	NA	1	NA	NA	0	NA	NA	0	NA	NA	0	NA	NA	1	NA	NA	0
NA	NA	NA	NA	NA	NA	NA	NA	NA	NA	NA	NA	NA	NA	NA	NA	NA	NA
NA	4	NA	NA	0	NA	NA	0	NA	NA	0	NA	NA	4	NA	NA	0	NA
1	17	20	0	6	9	0	0	2	0	0	0	1	17	18	0	6	9
15	9	20	2	1	11	1	0	0	0	0	0	14	9	20	2	1	11
NA	1	NA	NA	0	NA	NA	0	NA	NA	0	NA	NA	1	NA	NA	0	NA
7	5	8	0	0	0	1	0	0	0	0	0	6	5	8	0	0	0
58	68	61	15	3	13	1	0	1	0	0	1	57	67	60	15	3	12
45	16	22	12	3	9	1	1	0	0	1	0	44	15	22	12	2	9
1	NA	6	0	NA	1	0	NA	0	0	NA	0	1	NA	6	0	NA	1
3	9	NA	0	1	NA	0	1	NA	0	0	NA	3	8	NA	0	1	NA
27	18	16	1	0	2	0	0	0	0	0	0	27	18	16	1	0	2
3	8	4	0	1	0	0	0	0	0	0	0	3	8	4	0	1	0
24	40	29	1	0	1	0	0	1	0	0	0	24	40	28	1	0	1
17	11	8	11	4	3	0	0	1	0	0	0	17	11	7	11	4	3
14	8	6	7	3	0	5	1	0	4	0	0	6	7	6	3	3	0

## Sheet: Figure 5
Area-level raw and predicted data (geo-referenced) - PfPR in all, travelers and non-travelers
Area	lon	lat	examined15	examined16	examined17	pf15	pf16	pf17	travelEG15	travelEG16	travelEG17	travelEGpf15	travelEGpf16	travelEGpf17	notravel15	notravel16	notravel17	notravelpf15	notravelpf16	notravelpf17	prall_predicted	prEG_predicted	prnotravel_predicted
1	438962	381226	25	26	17	5	2	5	0	0	0	0	0	0	25	26	17	5	2	5	0.22	0.424	0.161
2	439960	380231	27	37	17	5	10	2	9	3	0	3	3	0	17	34	17	2	7	2	0.201	0.356	0.184
3	442959	383212	42	54	59	6	6	10	5	5	6	2	1	2	37	49	53	4	5	8	0.154	0.378	0.121
4	444956	381223	198	172	199	1	5	4	7	5	6	1	0	0	190	167	191	0	5	4	0.021	0.143	0.017
5	449949	377244	21	39	24	0	0	1	2	2	1	0	0	0	19	36	23	0	0	1	0.023	0.142	0.022
6	449951	382214	109	115	114	17	3	18	4	7	7	0	0	3	104	106	106	17	3	15	0.18	0.291	0.138
7	450949	381220	34	59	46	4	3	2	0	0	4	0	0	1	34	59	41	4	3	1	0.068	0.271	0.071
8	450950	382214	137	77	80	25	7	7	8	0	0	5	0	0	129	77	77	20	7	6	0.069	0.313	0.038
9	450950	383208	NA	NA	NA	NA	NA	NA	NA	NA	NA	NA	NA	NA	NA	NA	NA	NA	NA	NA	0.069	0.313	0.038
10	451947	377243	7	12	12	0	0	0	0	0	0	0	0	0	7	11	12	0	0	0	0.016	0.2	0.017
11	451949	383208	21	4	23	3	0	5	1	0	2	0	0	1	19	4	21	3	0	4	0.105	0.293	0.088
12	452945	377243	23	32	28	0	0	0	0	0	1	0	0	0	23	32	27	0	0	0	0.013	0.23	0.014
13	452946	378237	2	1	NA	0	0	NA	0	0	NA	0	0	NA	2	1	NA	0	0	NA	0.025	0.3	0.028
14	452949	384201	34	39	43	15	6	17	0	1	3	0	0	1	34	38	40	15	6	16	0.281	0.306	0.277
15	452950	388178	NA	NA	NA	NA	NA	NA	NA	NA	NA	NA	NA	NA	NA	NA	NA	NA	NA	NA	0.179	0.234	0.154
16	452951	390166	12	4	17	5	0	2	0	0	0	0	0	0	12	4	17	5	0	2	0.203	0.342	0.223
17	453937	359349	8	3	7	3	0	0	0	0	0	0	0	0	8	3	7	3	0	0	0.151	0.257	0.159
18	453947	383207	NA	2	7	NA	0	1	NA	0	0	NA	0	0	NA	2	7	NA	0	1	0.259	0.214	0.241
19	454946	383206	39	28	32	13	1	8	1	0	0	0	0	0	38	28	32	13	1	8	0.196	0.239	0.123
20	454949	389171	NA	3	3	NA	0	0	NA	0	1	NA	0	0	NA	3	2	NA	0	0	0.112	0.256	0.073
21	455948	391158	38	33	19	14	8	7	2	1	1	1	0	0	36	32	18	13	8	7	0.187	0.277	0.095
22	456944	384199	NA	9	23	NA	1	4	NA	0	1	NA	0	0	NA	9	22	NA	1	4	0.172	0.339	0.09
23	456945	385194	13	22	35	4	3	8	1	5	4	1	3	2	12	17	31	3	0	6	0.198	0.448	0.076
24	456948	393146	NA	2	1	NA	0	1	NA	0	0	NA	0	0	NA	2	1	NA	0	1	0.269	0.33	0.135
25	456948	394140	NA	NA	NA	NA	NA	NA	NA	NA	NA	NA	NA	NA	NA	NA	NA	NA	NA	NA	0.252	0.349	0.109
26	456949	395134	17	19	30	7	1	15	1	0	0	0	0	0	15	19	30	7	1	15	0.202	0.206	0.108
27	456950	397123	1	NA	2	1	NA	1	0	NA	0	0	NA	0	1	NA	2	1	NA	1	0.28	0.193	0.381
28	457942	380223	88	108	68	2	17	7	3	1	6	0	1	5	85	107	62	2	16	2	0.093	0.369	0.101
29	457942	382211	23	39	20	2	1	3	0	1	0	0	0	0	23	38	20	2	1	3	0.092	0.213	0.062
30	457947	393146	NA	NA	2	NA	NA	1	NA	NA	0	NA	NA	0	NA	NA	2	NA	NA	1	0.193	0.38	0.084
31	457947	394140	NA	NA	NA	NA	NA	NA	NA	NA	NA	NA	NA	NA	NA	NA	NA	NA	NA	NA	0.198	0.339	0.083
32	457948	395134	NA	10	NA	NA	1	NA	NA	0	NA	NA	0	NA	NA	10	NA	NA	1	NA	0.17	0.356	0.094
33	457948	397122	32	41	51	9	0	11	2	1	3	0	0	0	27	40	48	8	0	11	0.193	0.244	0.102
34	458940	379228	NA	1	1	NA	0	0	NA	0	0	NA	0	0	NA	1	1	NA	0	0	0.045	0.17	0.033
35	458941	380222	47	51	24	2	3	0	0	0	0	0	0	0	46	51	24	2	3	0	0.057	0.22	0.053
36	458949	402092	28	4	13	13	1	5	0	2	0	0	0	0	28	2	13	13	1	5	0.279	0.149	0.257
37	459939	378234	19	37	28	0	1	4	0	0	0	0	0	0	19	37	28	0	1	4	0.057	0.157	0.044
38	459939	379228	3	NA	3	0	NA	0	0	NA	0	0	NA	0	3	NA	3	0	NA	0	0.056	0.194	0.037
39	459948	402092	85	93	100	2	3	7	1	0	5	0	0	0	84	93	93	2	3	7	0.109	0.134	0.09
40	459948	403086	17	11	8	11	4	3	0	0	1	0	0	0	17	11	7	11	4	3	0.246	0.168	0.212
41	459949	404080	3	8	4	0	1	0	0	0	0	0	0	0	3	8	4	0	1	0	0.223	0.201	0.279
42	459949	405074	3	9	NA	0	1	NA	0	1	NA	0	0	NA	3	8	NA	0	1	NA	0.162	0.171	0.133
43	459950	406068	58	68	61	15	3	13	1	0	1	0	0	1	57	67	60	15	3	12	0.137	0.178	0.108
44	460938	378233	3	4	13	1	0	3	0	0	3	0	0	0	3	4	10	1	0	3	0.133	0.162	0.069
45	460947	403085	14	8	6	7	3	0	5	1	0	4	0	0	6	7	6	3	3	0	0.188	0.239	0.186
46	460948	406068	45	16	22	12	3	9	1	1	0	0	1	0	44	15	22	12	2	9	0.173	0.131	0.151
47	460949	407062	1	17	20	0	6	9	0	0	2	0	0	0	1	17	18	0	6	9	0.27	0.235	0.209
48	461934	370280	116	151	135	1	1	3	0	1	7	0	0	0	115	148	126	1	1	3	0.029	0.21	0.021
49	461934	371275	NA	1	5	NA	0	0	NA	0	0	NA	0	0	NA	1	5	NA	0	0	0.022	0.247	0.029
50	461947	406067	1	NA	6	0	NA	1	0	NA	0	0	NA	0	1	NA	6	0	NA	1	0.196	0.141	0.093
51	461947	407061	15	9	20	2	1	11	1	0	0	0	0	0	14	9	20	2	1	11	0.326	0.147	0.206
52	461948	408055	1	2	1	0	0	0	0	0	0	0	0	0	1	2	1	0	0	0	0.251	0.228	0.117
53	461948	409049	NA	1	NA	NA	0	NA	NA	0	NA	NA	0	NA	NA	1	NA	NA	0	NA	0.222	0.267	0.314
54	462933	369286	28	16	3	4	1	0	2	4	0	1	0	0	25	12	3	3	1	0	0.062	0.17	0.068
55	462933	370280	64	103	88	1	2	0	2	3	3	1	0	0	62	99	84	0	2	0	0.024	0.127	0.022
56	462933	371274	NA	NA	NA	NA	NA	NA	NA	NA	NA	NA	NA	NA	NA	NA	NA	NA	NA	NA	0.018	0.198	0.027
57	462937	383203	78	83	44	1	1	4	1	0	0	0	0	0	76	83	44	1	1	4	0.048	0.186	0.025
58	462946	407061	NA	1	NA	NA	0	NA	NA	0	NA	NA	0	NA	NA	1	NA	NA	0	NA	0.266	0.15	0.088
59	462946	408055	NA	NA	1	NA	NA	0	NA	NA	0	NA	NA	0	NA	NA	1	NA	NA	0	0.224	0.171	0.106
60	462947	409049	NA	6	2	NA	2	1	NA	1	0	NA	0	0	NA	5	2	NA	2	1	0.272	0.218	0.195
61	463946	410043	4	6	NA	2	2	NA	0	1	NA	0	0	NA	4	5	NA	2	2	NA	0.311	0.176	0.372
62	464945	411037	198	226	247	67	20	42	7	9	11	1	2	5	189	214	235	66	18	37	0.176	0.276	0.133
63	464945	412031	1	3	NA	1	1	NA	0	1	NA	0	1	NA	0	2	NA	0	0	NA	0.239	0.306	0.209
64	464947	416007	13	10	2	3	2	1	2	1	0	0	1	0	11	9	2	3	1	1	0.24	0.519	0.158
65	465943	411036	13	3	4	7	0	1	0	0	0	0	0	0	12	3	4	7	0	1	0.336	0.285	0.338
66	466942	411036	52	16	26	14	6	7	3	5	4	2	1	1	47	10	22	11	5	6	0.251	0.238	0.313
67	466942	412030	22	31	20	10	10	7	1	1	0	0	0	0	21	30	20	10	10	7	0.296	0.308	0.277
68	466943	413024	42	62	45	13	14	8	7	12	5	2	5	0	35	47	40	11	9	8	0.266	0.417	0.239
69	466944	416006	NA	4	1	NA	0	1	NA	0	0	NA	0	0	NA	4	1	NA	0	1	0.253	0.553	0.089
70	467930	375249	NA	NA	1	NA	NA	0	NA	NA	0	NA	NA	0	NA	NA	1	NA	NA	0	0.094	0.192	0.087
71	467930	376243	NA	3	3	NA	0	0	NA	0	1	NA	0	0	NA	3	2	NA	0	0	0.104	0.199	0.083
72	467940	410041	46	50	46	17	14	20	4	14	2	1	7	1	42	36	44	16	7	19	0.322	0.323	0.239
73	467941	411035	27	19	26	10	5	4	1	4	3	1	1	0	25	9	23	8	1	4	0.248	0.248	0.246
74	467941	413024	9	21	27	1	8	9	0	9	9	0	6	5	9	12	18	1	2	4	0.394	0.322	0.206
75	468929	377237	15	27	14	7	2	1	0	2	0	0	0	0	14	24	14	6	2	1	0.152	0.18	0.159
76	468929	378231	22	7	13	1	0	0	0	1	0	0	0	0	22	5	13	1	0	0	0.077	0.212	0.06
77	468939	411035	66	13	15	6	0	1	2	1	4	0	0	1	64	9	11	6	0	0	0.123	0.17	0.12
78	468940	412029	69	25	21	14	3	3	4	2	5	1	0	3	65	22	16	13	3	0	0.178	0.3	0.149
79	468940	414017	52	45	15	12	8	7	1	6	1	1	1	1	49	35	11	11	7	6	0.229	0.325	0.193
80	468941	415011	17	4	2	1	0	1	1	0	0	0	0	0	16	4	2	1	0	1	0.154	0.282	0.102
81	468941	416006	48	19	16	19	7	5	6	5	4	2	4	1	41	13	12	17	3	4	0.245	0.49	0.185
82	468941	417000	NA	NA	2	NA	NA	0	NA	NA	0	NA	NA	0	NA	NA	2	NA	NA	0	0.3	0.527	0.226
83	469926	369284	34	33	15	11	1	0	6	1	3	5	0	0	28	32	12	6	1	0	0.119	0.508	0.071
84	469928	376242	14	18	NA	0	1	NA	0	0	NA	0	0	NA	14	18	NA	0	1	NA	0.138	0.246	0.136
85	469938	411035	5	3	1	2	0	0	0	0	1	0	0	0	5	3	0	2	0	0	0.113	0.192	0.093
86	469938	412029	NA	NA	3	NA	NA	0	NA	NA	0	NA	NA	0	NA	NA	3	NA	NA	0	0.164	0.266	0.12
87	469939	414017	NA	10	9	NA	1	0	NA	0	0	NA	0	0	NA	10	8	NA	1	0	0.159	0.392	0.127
88	469939	415011	6	8	1	1	0	0	0	1	0	0	0	0	5	4	1	1	0	0	0.113	0.283	0.099
89	469940	416005	8	4	9	0	0	1	0	0	1	0	0	0	8	4	8	0	0	1	0.245	0.49	0.185
90	469940	416999	12	5	11	2	0	1	2	0	0	1	0	0	8	4	11	1	0	1	0.3	0.527	0.226
91	470924	367296	NA	10	5	NA	0	1	NA	0	1	NA	0	0	NA	10	4	NA	0	1	0.091	0.434	0.043
92	470927	375248	1	2	1	0	0	0	0	0	0	0	0	0	1	2	1	0	0	0	0.178	0.222	0.204
93	470927	376242	56	41	62	15	5	5	2	3	2	2	0	2	53	38	60	13	5	3	0.126	0.272	0.172
94	470927	377236	13	4	NA	7	1	NA	5	3	NA	1	1	NA	8	1	NA	6	0	NA	0.248	0.263	0.337
95	470937	411035	39	18	18	4	0	5	0	1	1	0	0	0	39	12	16	4	0	5	0.128	0.187	0.101
96	470937	412029	20	5	22	1	1	7	1	0	3	0	0	1	19	5	19	1	1	6	0.141	0.28	0.067
97	470937	413023	13	6	10	0	0	1	1	0	2	0	0	0	12	6	3	0	0	1	0.102	0.23	0.056
98	470938	414017	51	17	17	16	3	2	1	4	6	1	2	1	50	12	10	15	1	1	0.211	0.286	0.197
99	470938	415011	6	10	12	1	1	2	0	4	1	0	0	0	5	6	10	1	1	2	0.14	0.249	0.153
100	471923	367295	NA	NA	1	NA	NA	0	NA	NA	0	NA	NA	0	NA	NA	1	NA	NA	0	0.104	0.406	0.043
101	471926	376242	3	NA	NA	1	NA	NA	0	NA	NA	0	NA	NA	3	NA	NA	1	NA	NA	0.124	0.241	0.214
102	471926	377236	6	13	13	0	3	0	0	4	0	0	1	0	6	8	13	0	2	0	0.142	0.274	0.271
103	471926	378230	NA	NA	NA	NA	NA	NA	NA	NA	NA	NA	NA	NA	NA	NA	NA	NA	NA	NA	0.129	0.355	0.145
104	471935	411034	198	93	51	25	6	5	11	0	6	5	0	2	182	92	45	19	6	3	0.139	0.308	0.094
105	471936	412028	156	114	61	19	7	3	1	7	1	0	3	1	154	102	59	19	4	2	0.087	0.276	0.069
106	471936	413022	78	53	105	8	1	9	9	6	26	0	0	4	65	38	70	8	1	5	0.072	0.193	0.055
107	471936	414016	17	11	8	2	1	2	2	1	1	0	1	0	15	10	5	2	0	2	0.137	0.347	0.086
108	471936	415011	12	38	24	1	9	4	3	7	7	0	5	3	9	30	15	1	4	1	0.174	0.287	0.17
109	472924	374253	23	10	15	7	0	3	1	1	1	1	0	0	22	9	14	6	0	3	0.208	0.25	0.137
110	472925	378230	34	17	42	4	4	2	1	1	4	0	0	0	31	16	38	3	4	2	0.108	0.195	0.152
111	472934	411034	70	51	42	7	3	5	5	3	0	0	1	0	62	42	42	7	1	5	0.085	0.27	0.06
112	472934	412028	266	195	138	31	19	7	17	22	17	3	1	2	243	167	120	28	18	5	0.093	0.158	0.159
113	472934	413022	35	5	18	10	0	3	7	0	2	3	0	1	27	4	16	7	0	2	0.184	0.184	0.164
114	472935	414016	146	54	126	25	4	25	21	9	25	4	2	4	122	40	98	21	2	19	0.19	0.227	0.116
115	472935	415010	19	19	30	2	4	2	3	0	5	1	0	1	16	17	25	1	4	1	0.16	0.271	0.215
116	473923	371271	NA	2	4	NA	0	3	NA	1	1	NA	0	1	NA	1	3	NA	0	2	0.275	0.316	0.124
117	473923	374253	49	51	60	7	8	10	6	11	5	1	1	2	42	39	55	6	6	8	0.17	0.225	0.132
118	473923	375247	NA	11	2	NA	1	0	NA	0	0	NA	0	0	NA	11	2	NA	1	0	0.155	0.2	0.121
119	473924	378229	3	8	1	1	2	0	0	1	0	0	0	0	3	7	1	1	2	0	0.12	0.144	0.176
120	473933	411034	120	55	133	25	4	14	23	8	12	8	3	3	90	45	115	16	1	10	0.122	0.263	0.078
121	473933	412028	261	265	219	28	19	16	23	35	17	4	9	3	231	223	197	23	8	13	0.097	0.19	0.095
122	473933	413022	457	473	345	93	49	51	90	86	55	27	18	22	355	366	286	65	28	29	0.131	0.243	0.095
123	473933	414016	700	646	539	134	71	73	140	125	81	45	27	30	543	512	450	87	44	42	0.148	0.274	0.116
124	473934	415010	45	39	45	7	4	3	14	9	2	5	1	1	27	28	42	2	3	2	0.136	0.214	0.192
125	474923	379223	NA	13	10	NA	3	2	NA	0	1	NA	0	0	NA	13	9	NA	3	2	0.173	0.124	0.207
126	474931	409045	NA	NA	5	NA	NA	2	NA	NA	3	NA	NA	1	NA	NA	2	NA	NA	1	0.281	0.257	0.243
127	474931	410039	48	35	57	13	6	18	7	1	3	2	0	2	39	34	53	11	6	16	0.246	0.315	0.12
128	474931	411033	48	56	92	9	6	29	5	8	16	1	1	10	43	48	75	8	5	19	0.109	0.206	0.097
129	474931	412028	141	181	205	10	9	19	20	27	38	3	1	4	111	140	161	7	7	14	0.09	0.157	0.062
130	474932	413022	791	640	711	124	65	97	135	87	114	48	23	41	637	535	590	73	41	56	0.165	0.336	0.093
131	474932	414016	1149	701	1034	119	59	65	151	82	78	44	31	23	960	573	936	72	20	40	0.12	0.249	0.066
132	474932	415010	280	271	256	22	12	15	34	26	22	8	1	3	226	228	224	12	10	11	0.064	0.181	0.053
133	475923	382205	19	17	38	2	0	1	0	1	8	0	0	1	19	16	30	2	0	0	0.075	0.19	0.068
134	475930	411033	15	25	44	2	3	3	2	2	7	0	0	1	12	22	36	2	3	2	0.166	0.218	0.08
135	475930	412027	190	294	251	39	45	37	37	43	21	13	11	9	146	245	226	26	34	28	0.106	0.24	0.128
136	475930	413021	801	1039	793	80	59	70	84	91	103	18	12	36	701	931	678	62	46	34	0.08	0.277	0.066
137	475931	414015	1109	809	885	123	75	71	124	123	79	52	30	20	965	654	782	71	44	51	0.083	0.375	0.045
138	475931	415009	884	802	538	110	60	26	162	91	53	40	17	12	666	666	467	65	39	13	0.072	0.179	0.079
139	475931	416004	26	45	27	10	6	2	8	14	1	2	4	0	18	30	26	8	2	2	0.072	0.179	0.079
140	476922	382205	10	8	12	1	1	0	1	1	0	1	0	0	9	7	12	0	1	0	0.116	0.229	0.131
141	476928	410039	NA	NA	NA	NA	NA	NA	NA	NA	NA	NA	NA	NA	NA	NA	NA	NA	NA	NA	0.134	0.315	0.12
142	476928	411033	81	105	59	29	21	9	48	12	14	19	4	1	31	92	45	10	17	8	0.124	0.23	0.135
143	476929	412027	29	17	41	7	0	3	0	0	1	0	0	0	29	15	39	7	0	3	0.083	0.26	0.106
144	476929	413021	238	275	185	25	21	19	28	35	16	8	11	3	202	231	169	17	10	16	0.082	0.269	0.116
145	476929	414015	705	669	606	107	72	69	89	64	87	30	19	24	601	592	513	74	53	45	0.145	0.286	0.133
146	476929	415009	947	786	776	124	82	66	141	122	65	45	30	19	780	648	696	76	52	46	0.087	0.221	0.072
147	476930	416003	278	232	195	25	26	22	40	16	8	5	6	1	237	206	185	20	20	20	0.087	0.221	0.072
148	477922	386181	39	58	54	1	1	4	1	0	3	0	0	0	37	57	51	0	1	4	0.06	0.226	0.036
149	477927	409045	NA	1	1	NA	0	0	NA	0	0	NA	0	0	NA	1	1	NA	0	0	0.051	0.358	0.058
150	477927	410039	NA	3	NA	NA	0	NA	NA	0	NA	NA	0	NA	NA	3	NA	NA	0	NA	0.066	0.24	0.091
151	477928	413021	46	35	146	6	4	11	1	4	18	0	2	4	45	29	123	6	2	6	0.066	0.13	0.076
152	477928	414015	377	311	238	60	39	20	21	40	11	1	12	2	347	263	224	57	27	18	0.108	0.197	0.117
153	477928	415009	695	631	580	67	40	46	82	32	49	23	6	12	603	581	510	42	34	32	0.114	0.243	0.09
154	477928	416003	310	308	264	11	12	6	12	26	13	1	6	1	291	269	247	10	6	5	0.114	0.243	0.09
155	478925	408050	NA	NA	NA	NA	NA	NA	NA	NA	NA	NA	NA	NA	NA	NA	NA	NA	NA	NA	0.035	0.27	0.051
156	478925	409044	12	8	17	1	0	0	0	0	0	0	0	0	12	8	17	1	0	0	0.047	0.294	0.059
157	478926	412027	54	42	59	7	4	13	3	1	0	0	0	0	49	41	58	7	4	13	0.123	0.145	0.137
158	478926	413021	275	183	209	18	8	13	21	22	16	1	2	0	250	147	185	16	5	13	0.065	0.121	0.031
159	478926	414015	163	184	256	19	24	35	17	24	19	4	5	7	141	155	233	15	19	28	0.159	0.202	0.125
160	478927	415009	15	25	3	2	6	1	0	3	0	0	0	0	15	22	3	2	6	1	0.161	0.224	0.155
161	479920	389163	53	77	74	4	1	3	8	2	2	3	0	0	45	73	72	1	1	3	0.043	0.171	0.022
162	479925	412026	5	16	6	1	2	0	0	4	0	0	2	0	5	8	6	1	0	0	0.064	0.115	0.061
163	479925	413020	46	21	7	3	5	2	3	8	2	1	2	1	39	12	5	2	2	1	0.104	0.218	0.053
164	479925	414015	29	34	5	4	8	1	3	5	0	1	2	0	26	29	5	3	6	1	0.123	0.226	0.12
165	479925	415009	54	63	30	17	5	6	1	16	5	1	1	2	53	47	25	16	4	4	0.166	0.214	0.123
166	480919	390157	73	75	62	1	0	0	2	1	3	0	0	0	69	73	59	1	0	0	0.021	0.181	0.016
167	480923	412026	181	66	66	3	1	1	2	0	1	0	0	0	178	64	65	3	0	1	0.022	0.088	0.016
168	480924	415008	81	99	68	16	13	14	20	29	12	5	7	4	61	68	56	11	6	10	0.192	0.27	0.147
169	481922	411032	160	66	88	1	0	1	0	1	1	0	0	0	160	65	86	1	0	1	0.01	0.093	0.007
170	481922	412026	582	218	225	6	1	3	19	1	4	1	0	0	562	209	221	5	1	3	0.017	0.106	0.014
171	481922	413020	3	11	15	0	0	0	0	0	0	0	0	0	3	11	15	0	0	0	0.043	0.176	0.036
172	481922	415008	3	12	7	0	5	1	0	6	0	0	3	0	3	6	7	0	2	1	0.21	0.334	0.186
173	482917	390156	NA	14	23	NA	2	3	NA	0	1	NA	0	1	NA	13	22	NA	2	2	0.143	0.24	0.126
174	483916	393138	5	9	1	1	0	1	0	0	0	0	0	0	5	9	1	1	0	1	0.083	0.18	0.052
175	483916	394132	32	14	23	1	0	1	0	0	1	0	0	0	32	14	22	1	0	1	0.06	0.198	0.03
176	483916	395127	3	2	10	0	0	2	0	0	0	0	0	0	3	2	10	0	0	2	0.073	0.205	0.039
177	484915	396120	53	22	30	1	0	1	0	0	1	0	0	0	45	22	29	1	0	1	0.044	0.165	0.027
178	485914	396120	4	2	4	0	0	1	0	0	0	0	0	0	4	2	4	0	0	1	0.042	0.198	0.027
179	485916	410037	23	24	24	4	2	4	0	0	0	0	0	0	22	24	24	4	2	4	0.107	0.125	0.106
180	486913	398108	NA	NA	NA	NA	NA	NA	NA	NA	NA	NA	NA	NA	NA	NA	NA	NA	NA	NA	0.055	0.257	0.038
181	487912	398108	59	30	45	2	0	3	0	0	1	0	0	0	58	27	44	2	0	3	0.05	0.162	0.035
182	488911	400096	64	57	65	4	7	5	3	6	0	1	0	0	60	51	65	3	7	5	0.072	0.157	0.051
183	488911	401090	10	16	30	1	0	1	0	0	2	0	0	0	10	16	28	1	0	1	0.067	0.14	0.071
184	488912	409043	NA	3	NA	NA	0	NA	NA	0	NA	NA	0	NA	NA	3	NA	NA	0	NA	0.024	0.084	0.027
185	489910	402084	21	21	18	1	1	0	0	0	2	0	0	0	21	21	16	1	1	0	0.047	0.158	0.049
186	489910	408049	NA	4	NA	NA	0	NA	NA	0	NA	NA	0	NA	NA	4	NA	NA	0	NA	0.018	0.123	0.011
187	489910	409043	335	310	286	6	0	6	4	8	8	0	0	0	327	297	278	6	0	6	0.013	0.1	0.006
188	489911	410037	6	NA	13	0	NA	0	1	NA	0	0	NA	0	5	NA	13	0	NA	0	0.034	0.162	0.024
189	490909	403078	22	23	11	1	1	0	0	1	1	0	0	0	22	22	10	1	1	0	0.05	0.187	0.046
190	490909	404072	24	40	29	1	0	1	0	0	1	0	0	0	24	40	28	1	0	1	0.042	0.192	0.027
191	490909	405066	27	18	16	1	0	2	0	0	0	0	0	0	27	18	16	1	0	2	0.05	0.182	0.027
192	490909	407054	7	5	8	0	0	0	1	0	0	0	0	0	6	5	8	0	0	0	0.057	0.185	0.042
193	490909	409043	1	11	8	0	0	0	1	0	0	0	0	0	0	11	8	0	0	0	0.039	0.155	0.034
194	490909	410037	NA	NA	1	NA	NA	0	NA	NA	0	NA	NA	0	NA	NA	1	NA	NA	0	0.068	0.165	0.063

## Sheet: Figure 6 & Figures SI
Area-level predicted values for travel and PfPR as inputs to mathematical models
Area	lon	lat	travelOFF_predicted	travelEG_predicted	prall_predicted	prOFF_predicted	prEG_predicted	prnotravel_predicted	population
1	438962	381226	0.031	0.026	0.22	0.257	0.424	0.161	51
2	439960	380231	0.132	0.121	0.201	0.439	0.356	0.184	45
3	442959	383212	0.088	0.079	0.154	0.262	0.378	0.121	119
4	444956	381223	0.037	0.032	0.021	0.078	0.143	0.017	602
5	449949	377244	0.06	0.053	0.023	0.03	0.142	0.022	375
6	449951	382214	0.058	0.054	0.18	0.097	0.291	0.138	848
7	450949	381220	0.035	0.027	0.068	0.094	0.271	0.071	336
8	450950	382214	0.026	0.015	0.069	0.167	0.313	0.038	1050
9	450950	383208	0.026	0.015	0.069	0.167	0.313	0.038	2
10	451947	377243	0.023	0.022	0.016	0.066	0.2	0.017	224
11	451949	383208	0.05	0.048	0.105	0.143	0.293	0.088	301
12	452945	377243	0.025	0.019	0.013	0.054	0.23	0.014	482
13	452946	378237	0.031	0.029	0.025	0.073	0.3	0.028	28
14	452949	384201	0.037	0.033	0.281	0.159	0.306	0.277	302
15	452950	388178	0.053	0.054	0.179	0.183	0.234	0.154	2
16	452951	390166	0.033	0.026	0.203	0.234	0.342	0.223	100
17	453937	359349	0.029	0.029	0.151	0.096	0.257	0.159	64
18	453947	383207	0.054	0.06	0.259	0.166	0.214	0.241	3
19	454946	383206	0.03	0.029	0.196	0.21	0.239	0.123	101
20	454949	389171	0.073	0.076	0.112	0.259	0.256	0.073	6
21	455948	391158	0.073	0.087	0.187	0.224	0.277	0.095	129
22	456944	384199	0.077	0.073	0.172	0.375	0.339	0.09	16
23	456945	385194	0.11	0.101	0.198	0.295	0.448	0.076	28
24	456948	393146	0.048	0.046	0.269	0.22	0.33	0.135	6
25	456948	394140	0.054	0.036	0.252	0.233	0.349	0.109	11
26	456949	395134	0.049	0.033	0.202	0.086	0.206	0.108	128
27	456950	397123	0.062	0.047	0.28	0.133	0.193	0.381	25
28	457942	380223	0.035	0.035	0.093	0.204	0.369	0.101	276
29	457942	382211	0.031	0.025	0.092	0.149	0.213	0.062	67
30	457947	393146	0.05	0.047	0.193	0.153	0.38	0.084	1
31	457947	394140	0.051	0.038	0.198	0.132	0.339	0.083	6
32	457948	395134	0.05	0.032	0.17	0.103	0.356	0.094	25
33	457948	397122	0.054	0.046	0.193	0.09	0.244	0.102	246
34	458940	379228	0.02	0.02	0.045	0.076	0.17	0.033	6
35	458941	380222	0.02	0.014	0.057	0.125	0.22	0.053	108
36	458949	402092	0.048	0.041	0.279	0.135	0.149	0.257	70
37	459939	378234	0.034	0.026	0.057	0.076	0.157	0.044	36
38	459939	379228	0.023	0.02	0.056	0.098	0.194	0.037	8
39	459948	402092	0.04	0.031	0.109	0.133	0.134	0.09	426
40	459948	403086	0.052	0.04	0.246	0.206	0.168	0.212	51
41	459949	404080	0.056	0.059	0.223	0.249	0.201	0.279	52
42	459949	405074	0.055	0.049	0.162	0.181	0.171	0.133	17
43	459950	406068	0.041	0.029	0.137	0.158	0.178	0.108	247
44	460938	378233	0.085	0.079	0.133	0.103	0.162	0.069	59
45	460947	403085	0.057	0.076	0.188	0.324	0.239	0.186	35
46	460948	406068	0.053	0.036	0.173	0.242	0.131	0.151	141
47	460949	407062	0.032	0.029	0.27	0.278	0.235	0.209	37
48	461934	370280	0.041	0.034	0.029	0.099	0.21	0.021	398
49	461934	371275	0.038	0.032	0.022	0.144	0.247	0.029	2
50	461947	406067	0.057	0.051	0.196	0.295	0.141	0.093	26
51	461947	407061	0.042	0.041	0.326	0.304	0.147	0.206	165
52	461948	408055	0.051	0.049	0.251	0.302	0.228	0.117	38
53	461948	409049	0.084	0.08	0.222	0.258	0.267	0.314	10
54	462933	369286	0.075	0.085	0.062	0.166	0.17	0.068	58
55	462933	370280	0.03	0.031	0.024	0.111	0.127	0.022	218
56	462933	371274	0.041	0.03	0.018	0.124	0.198	0.027	4
57	462937	383203	0.03	0.021	0.048	0.125	0.186	0.025	276
58	462946	407061	0.054	0.039	0.266	0.221	0.15	0.088	25
59	462946	408055	0.056	0.054	0.224	0.28	0.171	0.106	35
60	462947	409049	0.082	0.074	0.272	0.214	0.218	0.195	63
61	463946	410043	0.08	0.092	0.311	0.236	0.176	0.372	61
62	464945	411037	0.038	0.028	0.176	0.191	0.276	0.133	2028
63	464945	412031	0.051	0.066	0.239	0.363	0.306	0.209	25
64	464947	416007	0.104	0.098	0.24	0.428	0.519	0.158	59
65	465943	411036	0.077	0.069	0.336	0.148	0.285	0.338	63
66	466942	411036	0.135	0.112	0.251	0.235	0.238	0.313	225
67	466942	412030	0.173	0.094	0.296	0.304	0.308	0.277	95
68	466943	413024	0.217	0.162	0.266	0.418	0.417	0.239	572
69	466944	416006	0.09	0.076	0.253	0.421	0.553	0.089	47
70	467930	375249	0.062	0.052	0.094	0.073	0.192	0.087	10
71	467930	376243	0.073	0.055	0.104	0.063	0.199	0.083	24
72	467940	410041	0.153	0.131	0.322	0.435	0.323	0.239	294
73	467941	411035	0.101	0.106	0.248	0.319	0.248	0.246	187
74	467941	413024	0.135	0.13	0.394	0.327	0.322	0.206	204
75	468929	377237	0.062	0.043	0.152	0.115	0.18	0.159	104
76	468929	378231	0.068	0.044	0.077	0.112	0.212	0.06	80
77	468939	411035	0.102	0.072	0.123	0.164	0.17	0.12	295
78	468940	412029	0.083	0.087	0.178	0.222	0.3	0.149	301
79	468940	414017	0.143	0.081	0.229	0.2	0.325	0.193	316
80	468941	415011	0.08	0.066	0.154	0.22	0.282	0.102	43
81	468941	416006	0.102	0.088	0.245	0.415	0.49	0.185	245
82	468941	417000	0.141	0.101	0.3	0.185	0.527	0.226	1
83	469926	369284	0.07	0.072	0.119	0.271	0.508	0.071	106
84	469928	376242	0.05	0.041	0.138	0.197	0.246	0.136	58
85	469938	411035	0.096	0.071	0.113	0.1	0.192	0.093	75
86	469938	412029	0.092	0.095	0.164	0.152	0.266	0.12	34
87	469939	414017	0.157	0.105	0.159	0.313	0.392	0.127	108
88	469939	415011	0.197	0.109	0.113	0.145	0.283	0.099	47
89	469940	416005	0.1	0.057	0.245	0.415	0.49	0.185	39
90	469940	416999	0.123	0.066	0.3	0.185	0.527	0.226	69
91	470924	367296	0.037	0.031	0.091	0.057	0.434	0.043	53
92	470927	375248	0.043	0.033	0.178	0.237	0.222	0.204	15
93	470927	376242	0.066	0.052	0.126	0.223	0.272	0.172	301
94	470927	377236	0.225	0.241	0.248	0.253	0.263	0.337	40
95	470937	411035	0.1	0.041	0.128	0.1	0.187	0.101	486
96	470937	412029	0.123	0.091	0.141	0.158	0.28	0.067	93
97	470937	413023	0.208	0.135	0.102	0.151	0.23	0.056	142
98	470938	414017	0.177	0.125	0.211	0.251	0.286	0.197	484
99	470938	415011	0.147	0.083	0.14	0.105	0.249	0.153	247
100	471923	367295	0.034	0.028	0.104	0.085	0.406	0.043	1
101	471926	376242	0.101	0.097	0.124	0.225	0.241	0.214	29
102	471926	377236	0.204	0.135	0.142	0.218	0.274	0.271	66
103	471926	378230	0.104	0.084	0.129	0.235	0.355	0.145	5
104	471935	411034	0.061	0.036	0.139	0.188	0.308	0.094	2573
105	471936	412028	0.052	0.045	0.087	0.157	0.276	0.069	2729
106	471936	413022	0.252	0.181	0.072	0.062	0.193	0.055	1236
107	471936	414016	0.201	0.107	0.137	0.272	0.347	0.086	123
108	471936	415011	0.22	0.186	0.174	0.319	0.287	0.17	302
109	472924	374253	0.054	0.056	0.208	0.156	0.25	0.137	109
110	472925	378230	0.085	0.073	0.108	0.149	0.195	0.152	180
111	472934	411034	0.097	0.062	0.085	0.163	0.27	0.06	1065
112	472934	412028	0.084	0.074	0.093	0.124	0.158	0.159	3833
113	472934	413022	0.131	0.112	0.184	0.213	0.184	0.164	136
114	472935	414016	0.145	0.098	0.19	0.277	0.227	0.116	1881
115	472935	415010	0.194	0.187	0.16	0.308	0.271	0.215	545
116	473923	371271	0.088	0.092	0.275	0.191	0.316	0.124	36
117	473923	374253	0.094	0.093	0.17	0.146	0.225	0.132	355
118	473923	375247	0.053	0.046	0.155	0.261	0.2	0.121	35
119	473924	378229	0.048	0.037	0.12	0.163	0.144	0.176	70
120	473933	411034	0.198	0.168	0.122	0.231	0.263	0.078	2095
121	473933	412028	0.136	0.103	0.097	0.218	0.19	0.095	4216
122	473933	413022	0.238	0.172	0.131	0.213	0.243	0.095	6916
123	473933	414016	0.192	0.176	0.148	0.28	0.274	0.116	11234
124	473934	415010	0.186	0.178	0.136	0.283	0.214	0.192	841
125	474923	379223	0.049	0.04	0.173	0.215	0.124	0.207	62
126	474931	409045	0.081	0.083	0.281	0.176	0.257	0.243	29
127	474931	410039	0.13	0.107	0.246	0.164	0.315	0.12	603
128	474931	411033	0.165	0.133	0.109	0.127	0.206	0.097	1051
129	474931	412028	0.195	0.128	0.09	0.122	0.157	0.062	2600
130	474932	413022	0.195	0.165	0.165	0.25	0.336	0.093	13462
131	474932	414016	0.27	0.291	0.12	0.19	0.249	0.066	19485
132	474932	415010	0.15	0.094	0.064	0.092	0.181	0.053	3237
133	475923	382205	0.086	0.07	0.075	0.141	0.19	0.068	44
134	475930	411033	0.315	0.209	0.166	0.1	0.218	0.08	292
135	475930	412027	0.168	0.102	0.106	0.223	0.24	0.128	3624
136	475930	413021	0.112	0.102	0.08	0.165	0.277	0.066	15397
137	475931	414015	0.094	0.068	0.083	0.355	0.375	0.045	17457
138	475931	415009	0.164	0.122	0.072	0.127	0.179	0.079	11034
139	475931	416004	0.216	0.153	0.072	0.127	0.179	0.079	691
140	476922	382205	0.07	0.065	0.116	0.141	0.229	0.131	27
141	476928	410039	0.14	0.137	0.134	0.174	0.315	0.12	17
142	476928	411033	0.219	0.19	0.124	0.18	0.23	0.135	1165
143	476929	412027	0.085	0.061	0.083	0.262	0.26	0.106	508
144	476929	413021	0.108	0.11	0.082	0.319	0.269	0.116	4531
145	476929	414015	0.143	0.126	0.145	0.241	0.286	0.133	15012
146	476929	415009	0.157	0.117	0.087	0.144	0.221	0.072	13054
147	476930	416003	0.072	0.054	0.087	0.144	0.221	0.072	3185
148	477922	386181	0.054	0.04	0.06	0.187	0.226	0.036	117
149	477927	409045	0.039	0.035	0.051	0.082	0.358	0.058	67
150	477927	410039	0.093	0.101	0.066	0.101	0.24	0.091	80
151	477928	413021	0.059	0.059	0.066	0.193	0.13	0.076	481
152	477928	414015	0.07	0.033	0.108	0.09	0.197	0.117	6008
153	477928	415009	0.06	0.056	0.114	0.179	0.243	0.09	10886
154	477928	416003	0.107	0.076	0.114	0.179	0.243	0.09	3384
155	478925	408050	0.05	0.05	0.035	0.064	0.27	0.051	5
156	478925	409044	0.052	0.044	0.047	0.073	0.294	0.059	175
157	478926	412027	0.069	0.06	0.123	0.143	0.145	0.137	885
158	478926	413021	0.214	0.165	0.065	0.113	0.121	0.031	3320
159	478926	414015	0.11	0.106	0.159	0.154	0.202	0.125	3051
160	478927	415009	0.238	0.274	0.161	0.125	0.224	0.155	308
161	479920	389163	0.066	0.056	0.043	0.18	0.171	0.022	123
162	479925	412026	0.089	0.054	0.064	0.147	0.115	0.061	280
163	479925	413020	0.213	0.218	0.104	0.258	0.218	0.053	574
164	479925	414015	0.122	0.143	0.123	0.26	0.226	0.12	313
165	479925	415009	0.338	0.399	0.166	0.144	0.214	0.123	551
166	480919	390157	0.041	0.035	0.021	0.093	0.181	0.016	137
167	480923	412026	0.033	0.027	0.022	0.154	0.088	0.016	615
168	480924	415008	0.242	0.246	0.192	0.266	0.27	0.147	1568
169	481922	411032	0.025	0.018	0.01	0.063	0.093	0.007	732
170	481922	412026	0.032	0.025	0.017	0.095	0.106	0.014	2731
171	481922	413020	0.049	0.035	0.043	0.144	0.176	0.036	70
172	481922	415008	0.203	0.21	0.21	0.396	0.334	0.186	53
173	482917	390156	0.065	0.043	0.143	0.079	0.24	0.126	38
174	483916	393138	0.04	0.036	0.083	0.068	0.18	0.052	36
175	483916	394132	0.031	0.028	0.06	0.07	0.198	0.03	144
176	483916	395127	0.036	0.03	0.073	0.063	0.205	0.039	22
177	484915	396120	0.05	0.027	0.044	0.032	0.165	0.027	244
178	485914	396120	0.042	0.024	0.042	0.038	0.198	0.027	66
179	485916	410037	0.033	0.027	0.107	0.131	0.125	0.106	195
180	486913	398108	0.054	0.024	0.055	0.029	0.257	0.038	3
181	487912	398108	0.038	0.016	0.05	0.037	0.162	0.035	330
182	488911	400096	0.048	0.045	0.072	0.065	0.157	0.051	403
183	488911	401090	0.049	0.046	0.067	0.053	0.14	0.071	233
184	488912	409043	0.027	0.026	0.024	0.052	0.084	0.027	32
185	489910	402084	0.041	0.036	0.047	0.06	0.158	0.049	168
186	489910	408049	0.042	0.038	0.018	0.049	0.123	0.011	9
187	489910	409043	0.035	0.024	0.013	0.045	0.1	0.006	3228
188	489911	410037	0.044	0.04	0.034	0.07	0.162	0.024	61
189	490909	403078	0.035	0.029	0.05	0.094	0.187	0.046	140
190	490909	404072	0.027	0.024	0.042	0.097	0.192	0.027	254
191	490909	405066	0.024	0.019	0.05	0.092	0.182	0.027	198
192	490909	407054	0.06	0.054	0.057	0.095	0.185	0.042	86
193	490909	409043	0.044	0.051	0.039	0.086	0.155	0.034	67
194	490909	410037	0.059	0.058	0.068	0.131	0.165	0.063	9
